# Supplementary material for: Pseudorabies Virus UL4 protein promotes the ASC-dependent inflammasome activation and pyroptosis to exacerbate inflammation
Source: PLoS Pathog. 2024 Sep 24;20(9):e1012546. doi: 10.1371/journal.ppat.1012546 (PMC11421794; doi:10.1371/journal.ppat.1012546)
Supplement: S1 Data — (ZIP) [file ppat.1012546.s005.zip]

Archive with 731 entries (562 files):
- Figure1-4, 5A-C, 6A-C, 6E, 6H-M and 7B-L.  zip/Fig1/
- Figure1-4, 5A-C, 6A-C, 6E, 6H-M and 7B-L.  zip/Fig1/A/
- Figure1-4, 5A-C, 6A-C, 6E, 6H-M and 7B-L.  zip/Fig1/A/1.xlsx
- Figure1-4, 5A-C, 6A-C, 6E, 6H-M and 7B-L.  zip/Fig1/A/2.xlsx
- Figure1-4, 5A-C, 6A-C, 6E, 6H-M and 7B-L.  zip/Fig1/A/3.xlsx
- Figure1-4, 5A-C, 6A-C, 6E, 6H-M and 7B-L.  zip/Fig1/B/
- Figure1-4, 5A-C, 6A-C, 6E, 6H-M and 7B-L.  zip/Fig1/B/1/
- Figure1-4, 5A-C, 6A-C, 6E, 6H-M and 7B-L.  zip/Fig1/B/1/Sup-Pro-CASP1- p10.tif
- Figure1-4, 5A-C, 6A-C, 6E, 6H-M and 7B-L.  zip/Fig1/B/1/Sup-Pro-IL-1a┬ p17.tif
- Figure1-4, 5A-C, 6A-C, 6E, 6H-M and 7B-L.  zip/Fig1/B/1/WCL-Actin.tif
- Figure1-4, 5A-C, 6A-C, 6E, 6H-M and 7B-L.  zip/Fig1/B/1/WCL-ASC.tif
- Figure1-4, 5A-C, 6A-C, 6E, 6H-M and 7B-L.  zip/Fig1/B/1/WCL-NLRP3.tif
- Figure1-4, 5A-C, 6A-C, 6E, 6H-M and 7B-L.  zip/Fig1/B/1/WCL-Pro-CASP1.tif
- Figure1-4, 5A-C, 6A-C, 6E, 6H-M and 7B-L.  zip/Fig1/B/1/WCL-Pro-L-1a┬.tif
- Figure1-4, 5A-C, 6A-C, 6E, 6H-M and 7B-L.  zip/Fig1/B/1/WCL-UL4.tif
- Figure1-4, 5A-C, 6A-C, 6E, 6H-M and 7B-L.  zip/Fig1/B/2/
- Figure1-4, 5A-C, 6A-C, 6E, 6H-M and 7B-L.  zip/Fig1/B/2/Sup CASP1 p10.tif
- Figure1-4, 5A-C, 6A-C, 6E, 6H-M and 7B-L.  zip/Fig1/B/2/Sup-IL-1a┬ P17.tif
- Figure1-4, 5A-C, 6A-C, 6E, 6H-M and 7B-L.  zip/Fig1/B/2/WCL UL4.tif
- Figure1-4, 5A-C, 6A-C, 6E, 6H-M and 7B-L.  zip/Fig1/B/2/WCL-Actin.tif
- Figure1-4, 5A-C, 6A-C, 6E, 6H-M and 7B-L.  zip/Fig1/B/2/WCL-ASC.tif
- Figure1-4, 5A-C, 6A-C, 6E, 6H-M and 7B-L.  zip/Fig1/B/2/WCL-NLRP3.tif
- Figure1-4, 5A-C, 6A-C, 6E, 6H-M and 7B-L.  zip/Fig1/B/2/WCL-Pro-CASP1.tif
- Figure1-4, 5A-C, 6A-C, 6E, 6H-M and 7B-L.  zip/Fig1/B/2/WCL-Pro-IL-1a┬.tif
- Figure1-4, 5A-C, 6A-C, 6E, 6H-M and 7B-L.  zip/Fig1/B/3/
- Figure1-4, 5A-C, 6A-C, 6E, 6H-M and 7B-L.  zip/Fig1/B/3/Sup-CASP1 p10.tif
- Figure1-4, 5A-C, 6A-C, 6E, 6H-M and 7B-L.  zip/Fig1/B/3/Sup-IL-1a┬ p17.tif
- Figure1-4, 5A-C, 6A-C, 6E, 6H-M and 7B-L.  zip/Fig1/B/3/WCL-Actin.tif
- Figure1-4, 5A-C, 6A-C, 6E, 6H-M and 7B-L.  zip/Fig1/B/3/wcl-asc.tif
- Figure1-4, 5A-C, 6A-C, 6E, 6H-M and 7B-L.  zip/Fig1/B/3/WCL-NLRP3.tif
- Figure1-4, 5A-C, 6A-C, 6E, 6H-M and 7B-L.  zip/Fig1/B/3/WCL-Pro-CASP1.tif
- Figure1-4, 5A-C, 6A-C, 6E, 6H-M and 7B-L.  zip/Fig1/B/3/wcl-Pro-IL-1a┬.tif
- Figure1-4, 5A-C, 6A-C, 6E, 6H-M and 7B-L.  zip/Fig1/B/3/WCL-UL4.tif
- Figure1-4, 5A-C, 6A-C, 6E, 6H-M and 7B-L.  zip/Fig1/C/
- Figure1-4, 5A-C, 6A-C, 6E, 6H-M and 7B-L.  zip/Fig1/C/1.xlsx
- Figure1-4, 5A-C, 6A-C, 6E, 6H-M and 7B-L.  zip/Fig1/C/2.xlsx
- Figure1-4, 5A-C, 6A-C, 6E, 6H-M and 7B-L.  zip/Fig1/C/3.xlsx
- Figure1-4, 5A-C, 6A-C, 6E, 6H-M and 7B-L.  zip/Fig1/D/
- Figure1-4, 5A-C, 6A-C, 6E, 6H-M and 7B-L.  zip/Fig1/D/1/
- Figure1-4, 5A-C, 6A-C, 6E, 6H-M and 7B-L.  zip/Fig1/D/1/Sup-CASP1 p10.tif
- Figure1-4, 5A-C, 6A-C, 6E, 6H-M and 7B-L.  zip/Fig1/D/1/Sup-IL-1a┬ p17.tif
- Figure1-4, 5A-C, 6A-C, 6E, 6H-M and 7B-L.  zip/Fig1/D/1/WCL-Actin.tif
- Figure1-4, 5A-C, 6A-C, 6E, 6H-M and 7B-L.  zip/Fig1/D/1/WCL-ASC.tif
- Figure1-4, 5A-C, 6A-C, 6E, 6H-M and 7B-L.  zip/Fig1/D/1/WCL-NLRP3.tif
- Figure1-4, 5A-C, 6A-C, 6E, 6H-M and 7B-L.  zip/Fig1/D/1/WCL-Pro-CASP1.tif
- Figure1-4, 5A-C, 6A-C, 6E, 6H-M and 7B-L.  zip/Fig1/D/1/WCL-Pro-IL-1a┬.tif
- Figure1-4, 5A-C, 6A-C, 6E, 6H-M and 7B-L.  zip/Fig1/D/1/WCL-UL4.tif
- Figure1-4, 5A-C, 6A-C, 6E, 6H-M and 7B-L.  zip/Fig1/D/2/
- Figure1-4, 5A-C, 6A-C, 6E, 6H-M and 7B-L.  zip/Fig1/D/2/Sup-CASP1- p10.tif
- Figure1-4, 5A-C, 6A-C, 6E, 6H-M and 7B-L.  zip/Fig1/D/2/Sup-IL-1a┬ p17.tif
- Figure1-4, 5A-C, 6A-C, 6E, 6H-M and 7B-L.  zip/Fig1/D/2/WCL-Actin.tif
- Figure1-4, 5A-C, 6A-C, 6E, 6H-M and 7B-L.  zip/Fig1/D/2/WCL-ASC.tif
- Figure1-4, 5A-C, 6A-C, 6E, 6H-M and 7B-L.  zip/Fig1/D/2/WCL-NLRP3.tif
- Figure1-4, 5A-C, 6A-C, 6E, 6H-M and 7B-L.  zip/Fig1/D/2/WCL-Pro-CASP1.tif
- Figure1-4, 5A-C, 6A-C, 6E, 6H-M and 7B-L.  zip/Fig1/D/2/WCL-Pro-IL-1a┬.tif
- Figure1-4, 5A-C, 6A-C, 6E, 6H-M and 7B-L.  zip/Fig1/D/2/WCL-UL4.tif
- Figure1-4, 5A-C, 6A-C, 6E, 6H-M and 7B-L.  zip/Fig1/D/3/
- Figure1-4, 5A-C, 6A-C, 6E, 6H-M and 7B-L.  zip/Fig1/D/3/Sup-CASP1 p10.tif
- Figure1-4, 5A-C, 6A-C, 6E, 6H-M and 7B-L.  zip/Fig1/D/3/Sup-IL-1a┬ p17.tif
- Figure1-4, 5A-C, 6A-C, 6E, 6H-M and 7B-L.  zip/Fig1/D/3/WCL-Actin.tif
- Figure1-4, 5A-C, 6A-C, 6E, 6H-M and 7B-L.  zip/Fig1/D/3/WCL-ASC.tif
- Figure1-4, 5A-C, 6A-C, 6E, 6H-M and 7B-L.  zip/Fig1/D/3/WCL-NLR3.tif
- Figure1-4, 5A-C, 6A-C, 6E, 6H-M and 7B-L.  zip/Fig1/D/3/WCL-Pro-CASP1.tif
- Figure1-4, 5A-C, 6A-C, 6E, 6H-M and 7B-L.  zip/Fig1/D/3/WCL-Pro-IL-1a┬.tif
- Figure1-4, 5A-C, 6A-C, 6E, 6H-M and 7B-L.  zip/Fig1/E/
- Figure1-4, 5A-C, 6A-C, 6E, 6H-M and 7B-L.  zip/Fig1/E/1.xlsx
- Figure1-4, 5A-C, 6A-C, 6E, 6H-M and 7B-L.  zip/Fig1/E/2.xlsx
- Figure1-4, 5A-C, 6A-C, 6E, 6H-M and 7B-L.  zip/Fig1/E/3.xlsx
- Figure1-4, 5A-C, 6A-C, 6E, 6H-M and 7B-L.  zip/Fig1/F/
- Figure1-4, 5A-C, 6A-C, 6E, 6H-M and 7B-L.  zip/Fig1/F/1.xlsx
- Figure1-4, 5A-C, 6A-C, 6E, 6H-M and 7B-L.  zip/Fig1/F/2.xlsx
- Figure1-4, 5A-C, 6A-C, 6E, 6H-M and 7B-L.  zip/Fig1/F/3.xlsx
- Figure1-4, 5A-C, 6A-C, 6E, 6H-M and 7B-L.  zip/Fig1/G/
- Figure1-4, 5A-C, 6A-C, 6E, 6H-M and 7B-L.  zip/Fig1/G/1/
- Figure1-4, 5A-C, 6A-C, 6E, 6H-M and 7B-L.  zip/Fig1/G/1/Sup-CASP1 P10.tif
- Figure1-4, 5A-C, 6A-C, 6E, 6H-M and 7B-L.  zip/Fig1/G/1/Sup-IL-1a┬ P17.tif
- Figure1-4, 5A-C, 6A-C, 6E, 6H-M and 7B-L.  zip/Fig1/G/1/WCL-Actin.tif
- Figure1-4, 5A-C, 6A-C, 6E, 6H-M and 7B-L.  zip/Fig1/G/1/WCL-NLRP3.tif
- Figure1-4, 5A-C, 6A-C, 6E, 6H-M and 7B-L.  zip/Fig1/G/1/WCL-Pro-CASP1tif.tif
- Figure1-4, 5A-C, 6A-C, 6E, 6H-M and 7B-L.  zip/Fig1/G/1/WCL-Pro-IL-1a┬.tif
- Figure1-4, 5A-C, 6A-C, 6E, 6H-M and 7B-L.  zip/Fig1/G/2/
- Figure1-4, 5A-C, 6A-C, 6E, 6H-M and 7B-L.  zip/Fig1/G/2/Sup-CASP1 p10.tif
- Figure1-4, 5A-C, 6A-C, 6E, 6H-M and 7B-L.  zip/Fig1/G/2/Sup-CASP1 p17.tif
- Figure1-4, 5A-C, 6A-C, 6E, 6H-M and 7B-L.  zip/Fig1/G/2/WCL-Actin.tif
- Figure1-4, 5A-C, 6A-C, 6E, 6H-M and 7B-L.  zip/Fig1/G/2/WCL-ASC.tif
- Figure1-4, 5A-C, 6A-C, 6E, 6H-M and 7B-L.  zip/Fig1/G/2/WCL-NLRP3.tif
- Figure1-4, 5A-C, 6A-C, 6E, 6H-M and 7B-L.  zip/Fig1/G/2/WCL-Pro-CASP1.tif
- Figure1-4, 5A-C, 6A-C, 6E, 6H-M and 7B-L.  zip/Fig1/G/2/WCL-Pro-IL-1a┬.tif
- Figure1-4, 5A-C, 6A-C, 6E, 6H-M and 7B-L.  zip/Fig1/G/2/WCL-UL4.tif
- Figure1-4, 5A-C, 6A-C, 6E, 6H-M and 7B-L.  zip/Fig1/G/3/
- Figure1-4, 5A-C, 6A-C, 6E, 6H-M and 7B-L.  zip/Fig1/G/3/Sup CASP1 p10.tif
- Figure1-4, 5A-C, 6A-C, 6E, 6H-M and 7B-L.  zip/Fig1/G/3/Sup IL-1a┬ p17.tif
- Figure1-4, 5A-C, 6A-C, 6E, 6H-M and 7B-L.  zip/Fig1/G/3/WCL-ASC.tif
- Figure1-4, 5A-C, 6A-C, 6E, 6H-M and 7B-L.  zip/Fig1/G/3/WCL-NLRP3.tif
- Figure1-4, 5A-C, 6A-C, 6E, 6H-M and 7B-L.  zip/Fig1/G/3/WCL-Pro-CASP1.tif
- Figure1-4, 5A-C, 6A-C, 6E, 6H-M and 7B-L.  zip/Fig1/G/3/WCL-Pro-IL-1a┬.tif
- Figure1-4, 5A-C, 6A-C, 6E, 6H-M and 7B-L.  zip/Fig1/G/3/WCL-UL4.tif
- Figure1-4, 5A-C, 6A-C, 6E, 6H-M and 7B-L.  zip/Fig1/H/
- Figure1-4, 5A-C, 6A-C, 6E, 6H-M and 7B-L.  zip/Fig1/H/1.xlsx
- Figure1-4, 5A-C, 6A-C, 6E, 6H-M and 7B-L.  zip/Fig1/H/2.xlsx
- Figure1-4, 5A-C, 6A-C, 6E, 6H-M and 7B-L.  zip/Fig1/H/3.xlsx
- Figure1-4, 5A-C, 6A-C, 6E, 6H-M and 7B-L.  zip/Fig1/I/
- Figure1-4, 5A-C, 6A-C, 6E, 6H-M and 7B-L.  zip/Fig1/I/1.xlsx
- Figure1-4, 5A-C, 6A-C, 6E, 6H-M and 7B-L.  zip/Fig1/I/2.xlsx
- Figure1-4, 5A-C, 6A-C, 6E, 6H-M and 7B-L.  zip/Fig1/I/3.xlsx
- Figure1-4, 5A-C, 6A-C, 6E, 6H-M and 7B-L.  zip/Fig2/
- Figure1-4, 5A-C, 6A-C, 6E, 6H-M and 7B-L.  zip/Fig2/A/
- Figure1-4, 5A-C, 6A-C, 6E, 6H-M and 7B-L.  zip/Fig2/A/1.xlsx
- Figure1-4, 5A-C, 6A-C, 6E, 6H-M and 7B-L.  zip/Fig2/A/2.xlsx
- Figure1-4, 5A-C, 6A-C, 6E, 6H-M and 7B-L.  zip/Fig2/A/3.xlsx
- Figure1-4, 5A-C, 6A-C, 6E, 6H-M and 7B-L.  zip/Fig2/B/
- Figure1-4, 5A-C, 6A-C, 6E, 6H-M and 7B-L.  zip/Fig2/B/1/
- Figure1-4, 5A-C, 6A-C, 6E, 6H-M and 7B-L.  zip/Fig2/B/1/Sup-CASP1 P10.tif
- Figure1-4, 5A-C, 6A-C, 6E, 6H-M and 7B-L.  zip/Fig2/B/1/Sup-IL-1a┬ p17.tif
- Figure1-4, 5A-C, 6A-C, 6E, 6H-M and 7B-L.  zip/Fig2/B/1/WCL-Actin.tif
- Figure1-4, 5A-C, 6A-C, 6E, 6H-M and 7B-L.  zip/Fig2/B/1/WCL-AIM2.tif
- Figure1-4, 5A-C, 6A-C, 6E, 6H-M and 7B-L.  zip/Fig2/B/1/WCL-ASC.tif
- Figure1-4, 5A-C, 6A-C, 6E, 6H-M and 7B-L.  zip/Fig2/B/1/WCL-Pro-CASP1.tif
- Figure1-4, 5A-C, 6A-C, 6E, 6H-M and 7B-L.  zip/Fig2/B/1/WCL-Pro-IL-1a┬.tif
- Figure1-4, 5A-C, 6A-C, 6E, 6H-M and 7B-L.  zip/Fig2/B/1/WCL-UL4.tif
- Figure1-4, 5A-C, 6A-C, 6E, 6H-M and 7B-L.  zip/Fig2/B/2/
- Figure1-4, 5A-C, 6A-C, 6E, 6H-M and 7B-L.  zip/Fig2/B/2/Sup-IL-1a┬ p17.tif
- Figure1-4, 5A-C, 6A-C, 6E, 6H-M and 7B-L.  zip/Fig2/B/2/Sup-pro-IL-1a┬.tif
- Figure1-4, 5A-C, 6A-C, 6E, 6H-M and 7B-L.  zip/Fig2/B/2/WCL-Actin.tif
- Figure1-4, 5A-C, 6A-C, 6E, 6H-M and 7B-L.  zip/Fig2/B/2/WCL-AIM2.tif
- Figure1-4, 5A-C, 6A-C, 6E, 6H-M and 7B-L.  zip/Fig2/B/2/WCL-ASC.tif
- Figure1-4, 5A-C, 6A-C, 6E, 6H-M and 7B-L.  zip/Fig2/B/2/WCL-CASP1 P10.tif
- Figure1-4, 5A-C, 6A-C, 6E, 6H-M and 7B-L.  zip/Fig2/B/2/WCL-Pro-CASP1.tif
- Figure1-4, 5A-C, 6A-C, 6E, 6H-M and 7B-L.  zip/Fig2/B/2/WCL-UL4.tif
- Figure1-4, 5A-C, 6A-C, 6E, 6H-M and 7B-L.  zip/Fig2/B/3/
- Figure1-4, 5A-C, 6A-C, 6E, 6H-M and 7B-L.  zip/Fig2/B/3/Sup-CASP1 P10.tif
- Figure1-4, 5A-C, 6A-C, 6E, 6H-M and 7B-L.  zip/Fig2/B/3/Sup-IL-1a┬ p17.tif
- Figure1-4, 5A-C, 6A-C, 6E, 6H-M and 7B-L.  zip/Fig2/B/3/WCL-Actin.tif
- Figure1-4, 5A-C, 6A-C, 6E, 6H-M and 7B-L.  zip/Fig2/B/3/WCL-AIM2.tif
- Figure1-4, 5A-C, 6A-C, 6E, 6H-M and 7B-L.  zip/Fig2/B/3/WCL-ASC.tif
- Figure1-4, 5A-C, 6A-C, 6E, 6H-M and 7B-L.  zip/Fig2/B/3/WCL-Pro-CASP1.tif
- Figure1-4, 5A-C, 6A-C, 6E, 6H-M and 7B-L.  zip/Fig2/B/3/WCL-pro-IL-1a┬.tif
- Figure1-4, 5A-C, 6A-C, 6E, 6H-M and 7B-L.  zip/Fig2/B/3/WCL-UL4.tif
- Figure1-4, 5A-C, 6A-C, 6E, 6H-M and 7B-L.  zip/Fig2/C/
- Figure1-4, 5A-C, 6A-C, 6E, 6H-M and 7B-L.  zip/Fig2/C/1/
- Figure1-4, 5A-C, 6A-C, 6E, 6H-M and 7B-L.  zip/Fig2/C/1/Sup-CASP1 P10.tif
- Figure1-4, 5A-C, 6A-C, 6E, 6H-M and 7B-L.  zip/Fig2/C/1/Sup-IL-1a┬ p17.tif
- Figure1-4, 5A-C, 6A-C, 6E, 6H-M and 7B-L.  zip/Fig2/C/1/WCL-Actin.tif
- Figure1-4, 5A-C, 6A-C, 6E, 6H-M and 7B-L.  zip/Fig2/C/1/WCL-AIM2.tif
- Figure1-4, 5A-C, 6A-C, 6E, 6H-M and 7B-L.  zip/Fig2/C/1/WCL-ASC.tif
- Figure1-4, 5A-C, 6A-C, 6E, 6H-M and 7B-L.  zip/Fig2/C/1/WCL-Pro-CASP1.tif
- Figure1-4, 5A-C, 6A-C, 6E, 6H-M and 7B-L.  zip/Fig2/C/1/WCL-Pro-IL-1a┬.tif
- Figure1-4, 5A-C, 6A-C, 6E, 6H-M and 7B-L.  zip/Fig2/C/1/WCL-UL4.tif
- Figure1-4, 5A-C, 6A-C, 6E, 6H-M and 7B-L.  zip/Fig2/C/2/
- Figure1-4, 5A-C, 6A-C, 6E, 6H-M and 7B-L.  zip/Fig2/C/2/Sup-CASP1 p10.tif
- Figure1-4, 5A-C, 6A-C, 6E, 6H-M and 7B-L.  zip/Fig2/C/2/Sup-IL-1a┬ p17.tif
- Figure1-4, 5A-C, 6A-C, 6E, 6H-M and 7B-L.  zip/Fig2/C/2/WCL-Actin.tif
- Figure1-4, 5A-C, 6A-C, 6E, 6H-M and 7B-L.  zip/Fig2/C/2/WCL-AIM2.tif
- Figure1-4, 5A-C, 6A-C, 6E, 6H-M and 7B-L.  zip/Fig2/C/2/WCL-ASC.tif
- Figure1-4, 5A-C, 6A-C, 6E, 6H-M and 7B-L.  zip/Fig2/C/2/WCL-Pro-CASP1.tif
- Figure1-4, 5A-C, 6A-C, 6E, 6H-M and 7B-L.  zip/Fig2/C/2/WCL-Pro-IL-1a┬.tif
- Figure1-4, 5A-C, 6A-C, 6E, 6H-M and 7B-L.  zip/Fig2/C/2/WCL-UL4.tif
- Figure1-4, 5A-C, 6A-C, 6E, 6H-M and 7B-L.  zip/Fig2/C/2/╬┤▒Ω╠Γ-1.tif
- Figure1-4, 5A-C, 6A-C, 6E, 6H-M and 7B-L.  zip/Fig2/C/3/
- Figure1-4, 5A-C, 6A-C, 6E, 6H-M and 7B-L.  zip/Fig2/C/3/Sup-CASP1 p10.tif
- Figure1-4, 5A-C, 6A-C, 6E, 6H-M and 7B-L.  zip/Fig2/C/3/Sup-IL-1a┬ p17.tif
- Figure1-4, 5A-C, 6A-C, 6E, 6H-M and 7B-L.  zip/Fig2/C/3/WCL-Actin.tif
- Figure1-4, 5A-C, 6A-C, 6E, 6H-M and 7B-L.  zip/Fig2/C/3/WCL-AIM2.tif
- Figure1-4, 5A-C, 6A-C, 6E, 6H-M and 7B-L.  zip/Fig2/C/3/WCL-ASC.tif
- Figure1-4, 5A-C, 6A-C, 6E, 6H-M and 7B-L.  zip/Fig2/C/3/WCL-Pro-CASP1.tif
- Figure1-4, 5A-C, 6A-C, 6E, 6H-M and 7B-L.  zip/Fig2/C/3/WCL-Pro-IL-1a┬.tif
- Figure1-4, 5A-C, 6A-C, 6E, 6H-M and 7B-L.  zip/Fig2/C/3/WCL-UL4.tif
- Figure1-4, 5A-C, 6A-C, 6E, 6H-M and 7B-L.  zip/Fig2/D/
- Figure1-4, 5A-C, 6A-C, 6E, 6H-M and 7B-L.  zip/Fig2/D/1.xlsx
- Figure1-4, 5A-C, 6A-C, 6E, 6H-M and 7B-L.  zip/Fig2/D/2.xlsx
- Figure1-4, 5A-C, 6A-C, 6E, 6H-M and 7B-L.  zip/Fig2/D/3.xlsx
- Figure1-4, 5A-C, 6A-C, 6E, 6H-M and 7B-L.  zip/Fig2/E/
- Figure1-4, 5A-C, 6A-C, 6E, 6H-M and 7B-L.  zip/Fig2/E/1.xlsx
- Figure1-4, 5A-C, 6A-C, 6E, 6H-M and 7B-L.  zip/Fig2/E/2.xlsx
- Figure1-4, 5A-C, 6A-C, 6E, 6H-M and 7B-L.  zip/Fig2/E/3.xlsx
- Figure1-4, 5A-C, 6A-C, 6E, 6H-M and 7B-L.  zip/Fig2/F/
- Figure1-4, 5A-C, 6A-C, 6E, 6H-M and 7B-L.  zip/Fig2/F/1/
- Figure1-4, 5A-C, 6A-C, 6E, 6H-M and 7B-L.  zip/Fig2/F/1/Actin.tif
- Figure1-4, 5A-C, 6A-C, 6E, 6H-M and 7B-L.  zip/Fig2/F/1/GFP.tif
- Figure1-4, 5A-C, 6A-C, 6E, 6H-M and 7B-L.  zip/Fig2/F/2/
- Figure1-4, 5A-C, 6A-C, 6E, 6H-M and 7B-L.  zip/Fig2/F/2/Actin.tiff
- Figure1-4, 5A-C, 6A-C, 6E, 6H-M and 7B-L.  zip/Fig2/F/2/GFP .tiff
- Figure1-4, 5A-C, 6A-C, 6E, 6H-M and 7B-L.  zip/Fig2/F/3/
- Figure1-4, 5A-C, 6A-C, 6E, 6H-M and 7B-L.  zip/Fig2/F/3/Actin.tiff
- Figure1-4, 5A-C, 6A-C, 6E, 6H-M and 7B-L.  zip/Fig2/F/3/GFP .tiff
- Figure1-4, 5A-C, 6A-C, 6E, 6H-M and 7B-L.  zip/Fig2/G/
- Figure1-4, 5A-C, 6A-C, 6E, 6H-M and 7B-L.  zip/Fig2/G/1.xlsx
- Figure1-4, 5A-C, 6A-C, 6E, 6H-M and 7B-L.  zip/Fig2/G/2.xlsx
- Figure1-4, 5A-C, 6A-C, 6E, 6H-M and 7B-L.  zip/Fig2/G/3.xlsx
- Figure1-4, 5A-C, 6A-C, 6E, 6H-M and 7B-L.  zip/Fig2/H/
- Figure1-4, 5A-C, 6A-C, 6E, 6H-M and 7B-L.  zip/Fig2/H/1.xlsx
- Figure1-4, 5A-C, 6A-C, 6E, 6H-M and 7B-L.  zip/Fig2/H/2.xlsx
- Figure1-4, 5A-C, 6A-C, 6E, 6H-M and 7B-L.  zip/Fig2/H/3.xlsx
- Figure1-4, 5A-C, 6A-C, 6E, 6H-M and 7B-L.  zip/Fig2/I/
- Figure1-4, 5A-C, 6A-C, 6E, 6H-M and 7B-L.  zip/Fig2/I/1/
- Figure1-4, 5A-C, 6A-C, 6E, 6H-M and 7B-L.  zip/Fig2/I/1/Sup-CASP1 P10.tif
- Figure1-4, 5A-C, 6A-C, 6E, 6H-M and 7B-L.  zip/Fig2/I/1/Sup-IL-1a┬ P17.tif
- Figure1-4, 5A-C, 6A-C, 6E, 6H-M and 7B-L.  zip/Fig2/I/1/wcl-Actin.tif
- Figure1-4, 5A-C, 6A-C, 6E, 6H-M and 7B-L.  zip/Fig2/I/1/WCL-Pro-CASP1 .tif
- Figure1-4, 5A-C, 6A-C, 6E, 6H-M and 7B-L.  zip/Fig2/I/1/WCL-Pro-IL-1a┬ .tif
- Figure1-4, 5A-C, 6A-C, 6E, 6H-M and 7B-L.  zip/Fig2/I/2/
- Figure1-4, 5A-C, 6A-C, 6E, 6H-M and 7B-L.  zip/Fig2/I/2/Sup-CASP1 p10.tiff
- Figure1-4, 5A-C, 6A-C, 6E, 6H-M and 7B-L.  zip/Fig2/I/2/Sup-IL-1a┬ p17.tiff
- Figure1-4, 5A-C, 6A-C, 6E, 6H-M and 7B-L.  zip/Fig2/I/2/WCL-Actin.tiff
- Figure1-4, 5A-C, 6A-C, 6E, 6H-M and 7B-L.  zip/Fig2/I/2/WCL-Pro-CASP1 .tiff
- Figure1-4, 5A-C, 6A-C, 6E, 6H-M and 7B-L.  zip/Fig2/I/2/WCL-Pro-IL-1a┬.tiff
- Figure1-4, 5A-C, 6A-C, 6E, 6H-M and 7B-L.  zip/Fig2/I/3/
- Figure1-4, 5A-C, 6A-C, 6E, 6H-M and 7B-L.  zip/Fig2/I/3/Sup-CASP1 p10.tiff
- Figure1-4, 5A-C, 6A-C, 6E, 6H-M and 7B-L.  zip/Fig2/I/3/Sup-IL-1a┬ p17.tiff
- Figure1-4, 5A-C, 6A-C, 6E, 6H-M and 7B-L.  zip/Fig2/I/3/WCL-Actin.tif
- Figure1-4, 5A-C, 6A-C, 6E, 6H-M and 7B-L.  zip/Fig2/I/3/WCL-Pro-CASP1.tiff
- Figure1-4, 5A-C, 6A-C, 6E, 6H-M and 7B-L.  zip/Fig2/I/3/WCL-Pro-IL-1a┬.tiff
- Figure1-4, 5A-C, 6A-C, 6E, 6H-M and 7B-L.  zip/Fig2/J/
- Figure1-4, 5A-C, 6A-C, 6E, 6H-M and 7B-L.  zip/Fig2/J/1/
- Figure1-4, 5A-C, 6A-C, 6E, 6H-M and 7B-L.  zip/Fig2/J/1/Sup-CASP1 p10.tif
- Figure1-4, 5A-C, 6A-C, 6E, 6H-M and 7B-L.  zip/Fig2/J/1/Sup-IL-1a┬ p17.tif
- Figure1-4, 5A-C, 6A-C, 6E, 6H-M and 7B-L.  zip/Fig2/J/1/wcl-Actin.tif
- Figure1-4, 5A-C, 6A-C, 6E, 6H-M and 7B-L.  zip/Fig2/J/1/wcl-pRO-CASP1.tif
- Figure1-4, 5A-C, 6A-C, 6E, 6H-M and 7B-L.  zip/Fig2/J/1/wcl-pro-IL-1a┬.tif
- Figure1-4, 5A-C, 6A-C, 6E, 6H-M and 7B-L.  zip/Fig2/J/2/
- Figure1-4, 5A-C, 6A-C, 6E, 6H-M and 7B-L.  zip/Fig2/J/2/Sup-CASP1 p10.tiff
- Figure1-4, 5A-C, 6A-C, 6E, 6H-M and 7B-L.  zip/Fig2/J/2/Sup-IL-1a┬ p17.tiff
- Figure1-4, 5A-C, 6A-C, 6E, 6H-M and 7B-L.  zip/Fig2/J/2/WCL-Actin.tiff
- Figure1-4, 5A-C, 6A-C, 6E, 6H-M and 7B-L.  zip/Fig2/J/2/WCL-Pro-CASP1.tiff
- Figure1-4, 5A-C, 6A-C, 6E, 6H-M and 7B-L.  zip/Fig2/J/2/WCL-Pro-IL-1a┬.tiff
- Figure1-4, 5A-C, 6A-C, 6E, 6H-M and 7B-L.  zip/Fig2/J/3/
- Figure1-4, 5A-C, 6A-C, 6E, 6H-M and 7B-L.  zip/Fig2/J/3/Sup-CASP1 p10.tiff
- Figure1-4, 5A-C, 6A-C, 6E, 6H-M and 7B-L.  zip/Fig2/J/3/Sup-IL-1a┬ p17.tiff
- Figure1-4, 5A-C, 6A-C, 6E, 6H-M and 7B-L.  zip/Fig2/J/3/WCL-Actin.tiff
- Figure1-4, 5A-C, 6A-C, 6E, 6H-M and 7B-L.  zip/Fig2/J/3/WCL-Pro-CASP1.tiff
- Figure1-4, 5A-C, 6A-C, 6E, 6H-M and 7B-L.  zip/Fig2/J/3/WCL-Pro-IL-1a┬.tiff
- Figure1-4, 5A-C, 6A-C, 6E, 6H-M and 7B-L.  zip/Fig3/
- Figure1-4, 5A-C, 6A-C, 6E, 6H-M and 7B-L.  zip/Fig3/B/
- Figure1-4, 5A-C, 6A-C, 6E, 6H-M and 7B-L.  zip/Fig3/B/1/
- Figure1-4, 5A-C, 6A-C, 6E, 6H-M and 7B-L.  zip/Fig3/B/1/Actin.tif
- Figure1-4, 5A-C, 6A-C, 6E, 6H-M and 7B-L.  zip/Fig3/B/1/GFP.tif
- Figure1-4, 5A-C, 6A-C, 6E, 6H-M and 7B-L.  zip/Fig3/B/1/UL4.tif
- Figure1-4, 5A-C, 6A-C, 6E, 6H-M and 7B-L.  zip/Fig3/B/1/UL4╟├│2╢╛╓Ω╕╨╚╛╧╕░√WB═╝-1.tif
- Figure1-4, 5A-C, 6A-C, 6E, 6H-M and 7B-L.  zip/Fig3/B/2/
- Figure1-4, 5A-C, 6A-C, 6E, 6H-M and 7B-L.  zip/Fig3/B/2/Actin.tif
- Figure1-4, 5A-C, 6A-C, 6E, 6H-M and 7B-L.  zip/Fig3/B/2/GFP.tif
- Figure1-4, 5A-C, 6A-C, 6E, 6H-M and 7B-L.  zip/Fig3/B/2/UL4.tif
- Figure1-4, 5A-C, 6A-C, 6E, 6H-M and 7B-L.  zip/Fig3/B/3/
- Figure1-4, 5A-C, 6A-C, 6E, 6H-M and 7B-L.  zip/Fig3/B/3/Actin.tif
- Figure1-4, 5A-C, 6A-C, 6E, 6H-M and 7B-L.  zip/Fig3/B/3/GFP.tif
- Figure1-4, 5A-C, 6A-C, 6E, 6H-M and 7B-L.  zip/Fig3/B/3/UL4.tif
- Figure1-4, 5A-C, 6A-C, 6E, 6H-M and 7B-L.  zip/Fig3/B/3/UL4╟├│2╢╛╓Ω╕╨╚╛╧╕░√WB═╝-2.tif
- Figure1-4, 5A-C, 6A-C, 6E, 6H-M and 7B-L.  zip/Fig3/C/
- Figure1-4, 5A-C, 6A-C, 6E, 6H-M and 7B-L.  zip/Fig3/C/1.xlsx
- Figure1-4, 5A-C, 6A-C, 6E, 6H-M and 7B-L.  zip/Fig3/C/2.xlsx
- Figure1-4, 5A-C, 6A-C, 6E, 6H-M and 7B-L.  zip/Fig3/C/3.xlsx
- Figure1-4, 5A-C, 6A-C, 6E, 6H-M and 7B-L.  zip/Fig3/D/
- Figure1-4, 5A-C, 6A-C, 6E, 6H-M and 7B-L.  zip/Fig3/D/1.xlsx
- Figure1-4, 5A-C, 6A-C, 6E, 6H-M and 7B-L.  zip/Fig3/D/2.xlsx
- Figure1-4, 5A-C, 6A-C, 6E, 6H-M and 7B-L.  zip/Fig3/D/3.xlsx
- Figure1-4, 5A-C, 6A-C, 6E, 6H-M and 7B-L.  zip/Fig3/E/
- Figure1-4, 5A-C, 6A-C, 6E, 6H-M and 7B-L.  zip/Fig3/E/1.xlsx
- Figure1-4, 5A-C, 6A-C, 6E, 6H-M and 7B-L.  zip/Fig3/E/2.xlsx
- Figure1-4, 5A-C, 6A-C, 6E, 6H-M and 7B-L.  zip/Fig3/E/3.xlsx
- Figure1-4, 5A-C, 6A-C, 6E, 6H-M and 7B-L.  zip/Fig3/F/
- Figure1-4, 5A-C, 6A-C, 6E, 6H-M and 7B-L.  zip/Fig3/F/1.xlsx
- Figure1-4, 5A-C, 6A-C, 6E, 6H-M and 7B-L.  zip/Fig3/F/2.xlsx
- Figure1-4, 5A-C, 6A-C, 6E, 6H-M and 7B-L.  zip/Fig3/F/3.xlsx
- Figure1-4, 5A-C, 6A-C, 6E, 6H-M and 7B-L.  zip/Fig3/G/
- Figure1-4, 5A-C, 6A-C, 6E, 6H-M and 7B-L.  zip/Fig3/G/1/
- Figure1-4, 5A-C, 6A-C, 6E, 6H-M and 7B-L.  zip/Fig3/G/1/Sup-CASP1- P10.tif
- Figure1-4, 5A-C, 6A-C, 6E, 6H-M and 7B-L.  zip/Fig3/G/1/Sup-IL-1a┬ p17.tif
- Figure1-4, 5A-C, 6A-C, 6E, 6H-M and 7B-L.  zip/Fig3/G/1/WCL-Actin.tif
- Figure1-4, 5A-C, 6A-C, 6E, 6H-M and 7B-L.  zip/Fig3/G/1/WCL-ASC.tif
- Figure1-4, 5A-C, 6A-C, 6E, 6H-M and 7B-L.  zip/Fig3/G/1/WCL-NLRP3.tif
- Figure1-4, 5A-C, 6A-C, 6E, 6H-M and 7B-L.  zip/Fig3/G/1/WCL-Pro-CASP1.tif
- Figure1-4, 5A-C, 6A-C, 6E, 6H-M and 7B-L.  zip/Fig3/G/1/WCL-Pro-IL-1a┬.tif
- Figure1-4, 5A-C, 6A-C, 6E, 6H-M and 7B-L.  zip/Fig3/G/1/WCL-ul4.tif
- Figure1-4, 5A-C, 6A-C, 6E, 6H-M and 7B-L.  zip/Fig3/G/2/
- Figure1-4, 5A-C, 6A-C, 6E, 6H-M and 7B-L.  zip/Fig3/G/2/Sup-CASP1 p10.tif
- Figure1-4, 5A-C, 6A-C, 6E, 6H-M and 7B-L.  zip/Fig3/G/2/Sup-IL-1a┬-p17.tif
- Figure1-4, 5A-C, 6A-C, 6E, 6H-M and 7B-L.  zip/Fig3/G/2/WCL-Actin.tif
- Figure1-4, 5A-C, 6A-C, 6E, 6H-M and 7B-L.  zip/Fig3/G/2/WCL-ASC.tif
- Figure1-4, 5A-C, 6A-C, 6E, 6H-M and 7B-L.  zip/Fig3/G/2/WCL-NLRP3.tif
- Figure1-4, 5A-C, 6A-C, 6E, 6H-M and 7B-L.  zip/Fig3/G/2/WCL-Pro-CASP1.tif
- Figure1-4, 5A-C, 6A-C, 6E, 6H-M and 7B-L.  zip/Fig3/G/2/WCL-Pro-IL-1a┬.tif
- Figure1-4, 5A-C, 6A-C, 6E, 6H-M and 7B-L.  zip/Fig3/G/2/WCL-UL4.tif
- Figure1-4, 5A-C, 6A-C, 6E, 6H-M and 7B-L.  zip/Fig3/G/3/
- Figure1-4, 5A-C, 6A-C, 6E, 6H-M and 7B-L.  zip/Fig3/G/3/Sup-CASP1 p10.tif
- Figure1-4, 5A-C, 6A-C, 6E, 6H-M and 7B-L.  zip/Fig3/G/3/Sup-IL-1a┬ p17.tif
- Figure1-4, 5A-C, 6A-C, 6E, 6H-M and 7B-L.  zip/Fig3/G/3/WCL-Actin.tif
- Figure1-4, 5A-C, 6A-C, 6E, 6H-M and 7B-L.  zip/Fig3/G/3/WCL-ASC.tif
- Figure1-4, 5A-C, 6A-C, 6E, 6H-M and 7B-L.  zip/Fig3/G/3/WCL-NLRP3.tif
- Figure1-4, 5A-C, 6A-C, 6E, 6H-M and 7B-L.  zip/Fig3/G/3/WCL-Pro-CASP1.tif
- Figure1-4, 5A-C, 6A-C, 6E, 6H-M and 7B-L.  zip/Fig3/G/3/WCL-Pro-IL-1a┬.tif
- Figure1-4, 5A-C, 6A-C, 6E, 6H-M and 7B-L.  zip/Fig3/G/3/WCL-UL4.tif
- Figure1-4, 5A-C, 6A-C, 6E, 6H-M and 7B-L.  zip/Fig3/H/
- Figure1-4, 5A-C, 6A-C, 6E, 6H-M and 7B-L.  zip/Fig3/H/1/
- Figure1-4, 5A-C, 6A-C, 6E, 6H-M and 7B-L.  zip/Fig3/H/1/Sup-CASP1 P10.tif
- Figure1-4, 5A-C, 6A-C, 6E, 6H-M and 7B-L.  zip/Fig3/H/1/Sup-IL-1a┬-p17.tif
- Figure1-4, 5A-C, 6A-C, 6E, 6H-M and 7B-L.  zip/Fig3/H/1/WCL-Actin.tif
- Figure1-4, 5A-C, 6A-C, 6E, 6H-M and 7B-L.  zip/Fig3/H/1/WCL-NLRP3.tif
- Figure1-4, 5A-C, 6A-C, 6E, 6H-M and 7B-L.  zip/Fig3/H/1/WCL-Pro-CASP1.tif
- Figure1-4, 5A-C, 6A-C, 6E, 6H-M and 7B-L.  zip/Fig3/H/1/WCL-Pro-IL-1a┬.tif
- Figure1-4, 5A-C, 6A-C, 6E, 6H-M and 7B-L.  zip/Fig3/H/1/WCL-UL4.tif
[truncated: 431 more entries]
