# Supplementary material for: Pseudorabies Virus UL4 protein promotes the ASC-dependent inflammasome activation and pyroptosis to exacerbate inflammation
Source: PLoS Pathog. 2024 Sep 24;20(9):e1012546. doi: 10.1371/journal.ppat.1012546 (PMC11421794; doi:10.1371/journal.ppat.1012546)
Supplement: S1 Data — (ZIP) [file ppat.1012546.s005.zip › Figure1-4, 5A-C, 6A-C, 6E, 6H-M and 7B-L. zip/Fig1/A/1.xlsx]

## Sheet: Sheet1
标曲/pg	OD1	OD2	OD3	Average
0	0.049	0.0451	0.048	0.0473667
31.25	0.1628	0.163	0.1631	0.162967			Vec	EP0	UL1	UL2	UL3	UL3.5	UL4	UL5	UL6	UL7	UL8	UL10	UL11	UL12	UL13	UL14	UL15	UL16	UL17	UL18	UL19	UL20	UL21	UL23	UL24	UL25	UL26	UL26.5	UL27	UL30	UL31	UL32	UL33	UL34	UL35	UL38	UL39	UL40	UL41	UL43	UL44	UL48	UL49
62.5	0.2411	0.2413	0.2417	0.241367		OD1	1.2576	1.1225	1.5152	1.2536	1.5781	1.5182	OVRFLW	1.2436	1.0754	1.2657	1.6125	1.1105	1.5425	1.6234	1.3025	1.2035	1.0384	1.2064	1.1548	0.9664	1.3985	1.4025	0.9538	0.6021	1.0125	0.8234	1.6524	1.7843	1.4826	0.8954	1.0105	0.9824	1.4111	1.6725	1.6744	0.9722	0.7362	1.1241	0.6184	1.6735	1.3541	1.2737	1.5324
125	0.3581	0.3611	0.3592	0.359467		OD2	1.2555	1.1262	1.5176	1.2547	1.5754	1.5149	OVRFLW	1.2358	1.0736	1.2641	1.6138	1.1085	1.5462	1.6249	1.3014	1.2058	1.0365	1.2049	1.1569	0.9648	1.3948	1.4165	0.9546	0.6124	1.0054	0.8251	1.6528	1.7842	1.4836	0.8925	1.0254	0.9811	1.4186	1.6712	1.678	0.9836	0.7335	1.1215	0.6178	1.6735	1.3512	1.2778	1.5245
250	0.5614	0.5618	0.5615	0.561567		OD3	1.2513	1.1211	1.5234	1.2567	1.5762	1.5233	OVRFLW	1.2496	1.0751	1.2718	1.6181	1.1154	1.541	1.6327	1.3045	1.2125	1.0418	1.2096	1.1652	0.9689	1.4045	1.4138	0.9562	0.6051	1.0271	0.8203	1.6481	1.7811	1.4831	0.8965	1.0084	0.9734	1.4037	1.6818	1.6721	0.9815	0.7471	1.1234	0.6199	1.6771	1.3482	1.2846	1.5364
500	0.8514	0.8516	0.8493	0.850767		Average	1.2548	1.12327	1.51873	1.255	1.57657	1.5188		1.243	1.0747	1.2672	1.6148	1.11147	1.54323	1.627	1.3028	1.20727	1.0389	1.20697	1.15897	0.9667	1.39927	1.41093	0.954867	0.606533	1.015	0.822933	1.6511	1.7832	1.4831	0.8948	1.01477	0.978967	1.41113	1.67517	1.67483	0.9791	0.738933	1.123	0.6187	1.6747	1.35117	1.2787	1.5311
1000	1.312	1.308	1.318	1.31267		IL-1β pg	900.083	790.472	1120.03	900.25	1168.22	1120.08		890.25	750	910.417	1200.08	780.639	1140.44	1210.25	940.083	860.472	720.167	860.222	820.222	660	1020.47	1030.19	650.139	359.861	700.25	540.194	1230.33	1340.42	1090.33	600.083	700.056	670.222	1030.36	1250.39	1250.11	670.333	470.194	790.25	370	1250	980.389	920	1130.33
2000	2.481	2.473	2.469	2.47433		ng	0.900083	0.790472	1.12003	0.90025	1.16822	1.12008	3.72444	0.89025	0.75	0.910417	1.20008	0.780639	1.14044	1.21025	0.940083	0.860472	0.720167	0.860222	0.820222	0.66	1.02047	1.03019	0.650139	0.359861	0.70025	0.540194	1.23033	1.34042	1.09033	0.600083	0.700056	0.670222	1.03036	1.25039	1.25011	0.670333	0.470194	0.79025	0.37	1.25	0.980389	0.92	1.13033
0	0.0473667											稀释10倍后重新测量	UL4
31.25	0.162967											OD1	0.6214
62.5	0.241367											OD2	0.6203
125	0.359467											OD3	0.622
250	0.561567											Average	0.621233
500	0.850767											IL-1β pg	372.444
1000	1.31267												3724.44
2000	2.47433											ng	3.72444
[truncated: 15 more columns]
