# Supplementary material for: Pseudorabies Virus UL4 protein promotes the ASC-dependent inflammasome activation and pyroptosis to exacerbate inflammation
Source: PLoS Pathog. 2024 Sep 24;20(9):e1012546. doi: 10.1371/journal.ppat.1012546 (PMC11421794; doi:10.1371/journal.ppat.1012546)
Supplement: S1 Data — (ZIP) [file ppat.1012546.s005.zip › Figure1-4, 5A-C, 6A-C, 6E, 6H-M and 7B-L. zip/Fig1/A/2.xlsx]

## Sheet: Sheet1
标曲/pg	OD1	OD2	OD3	Average
0	0.0452	0.0451	0.0458	0.0453667
31.25	0.1628	0.1623	0.1623	0.162467		OD平均值	Vec	EP0	UL1	UL2	UL3	UL3.5	UL4	UL5	UL6	UL7	UL8	UL10	UL11	UL12	UL13	UL14	UL15	UL16	UL17	UL18	UL19	UL20	UL21	UL23	UL24	UL25	UL26	UL26.5	UL27	UL30	UL31	UL32	UL33	UL34	UL35	UL38	UL39	UL40	UL41	UL43	UL44	UL48	UL49
62.5	0.241	0.2408	0.2403	0.2407		OD1	1.1934	0.9954	1.3015	1.2315	1.3987	1.8845	OVRFLW	1.4825	1.613	1.1935	1.0725	0.9872	1.4091	1.1825	1.1905	1.026	1.035	1.3015	0.9054	1.0615	1.517	1.5416	1.0614	0.8215	1.1817	1.0134	1.4323	1.4921	1.4934	1.0615	0.9052	0.8214	1.3725	1.5428	1.5436	1.0253	0.8215	1.1574	0.8835	1.5298	1.6128	1.3347	1.3974
125	0.3576	0.3671	0.3582	0.360967		OD2	1.1878	0.9488	1.3148	1.2415	1.4159	1.8894	OVRFLW	1.4976	1.6231	1.1958	1.0487	0.9901	1.3953	1.1767	1.1881	1.0215	1.097	1.2934	0.8975	1.0545	1.5261	1.5343	1.0625	0.8214	1.1813	1.0135	1.4301	1.4901	1.493	1.0618	0.9044	0.8216	1.3754	1.5429	1.5433	1.0247	0.8222	1.1572	0.8932	1.5249	1.6125	1.3342	1.3945
250	0.5613	0.5614	0.561	0.561233		OD3	1.2029	0.9174	1.291	1.2541	1.4155	1.8971	OVRFLW	1.5017	1.607	1.1924	1.1016	0.9947	1.4271	1.1864	1.204	0.9947	1.091	1.3121	0.9157	1.0711	1.5122	1.5511	1.0601	0.8226	1.1835	1.0154	1.4404	1.5004	1.4956	1.0623	0.9079	0.8234	1.3739	1.5423	1.5402	1.0281	0.8215	1.1598	0.9055	1.5348	1.6162	1.3445	1.4032
500	0.8511	0.8508	0.8408	0.847567		Average	1.1947	0.953867	1.30243	1.24237	1.41003	1.89033		1.49393	1.61437	1.1939	1.07427	0.990667	1.4105	1.18187	1.1942	1.01407	1.07433	1.30233	0.9062	1.06237	1.51843	1.54233	1.06133	0.821833	1.18217	1.0141	1.43427	1.4942	1.494	1.06187	0.905833	0.822133	1.37393	1.54267	1.54237	1.02603	0.821733	1.15813	0.894067	1.52983	1.61383	1.3378	1.39837
1000	1.311	1.301	1.317	1.30967		IL-1β ng	850.75	650.056	940.528	890.472	1030.19	1430.44		1100.11	1200.47	850.083	750.389	680.722	1030.58	840.056	850.333	700.222	750.444	940.444	610.333	740.472	1120.53	1140.44	739.611	540.028	840.306	700.25	1050.39	1100.33	1100.17	740.056	610.028	540.278	1000.11	1140.72	1140.47	710.194	539.944	820.278	600.222	1130.03	1200.03	970	1020.47
2000	2.475	2.471	2.473	2.473		pg	0.85075	0.650056	0.940528	0.890472	1.03019	1.43044	4.15417	1.10011	1.20047	0.850083	0.750389	0.680722	1.03058	0.840056	0.850333	0.700222	0.750444	0.940444	0.610333	0.740472	1.12053	1.14044	0.739611	0.540028	0.840306	0.70025	1.05039	1.10033	1.10017	0.740056	0.610028	0.540278	1.00011	1.14072	1.14047	0.710194	0.539944	0.820278	0.600222	1.13003	1.20003	0.97	1.02047
												稀释10倍后重新测量	UL4
0	0.0453667											OD1	0.6721
31.25	0.162467											OD2	0.6719
62.5	0.2407											OD3	0.6744
125	0.360967											Average	0.6728
250	0.561233											IL-1β pg	415.417
500	0.847567											10*	4154.17
1000	1.30967											ng	4.15417
2000	2.473
[truncated: 15 more columns]
