# Supplementary material for: Pseudorabies Virus UL4 protein promotes the ASC-dependent inflammasome activation and pyroptosis to exacerbate inflammation
Source: PLoS Pathog. 2024 Sep 24;20(9):e1012546. doi: 10.1371/journal.ppat.1012546 (PMC11421794; doi:10.1371/journal.ppat.1012546)
Supplement: S1 Data — (ZIP) [file ppat.1012546.s005.zip › Figure1-4, 5A-C, 6A-C, 6E, 6H-M and 7B-L. zip/Fig1/A/3.xlsx]

## Sheet: Sheet1
Calibration curve measurement
标曲/pg	OD1	OD2	OD3	Average
0	0.045	0.0456	0.045	0.0452
31.25	0.1626	0.1628	0.1615	0.1623			Vec	EP0	UL1	UL2	UL3	UL3.5	UL4	UL5	UL6	UL7	UL8	UL10	UL11	UL12	UL13	UL14	UL15	UL16	UL17	UL18	UL19	UL20	UL21	UL23	UL24	UL25	UL26	UL26.5	UL27	UL30	UL31	UL32	UL33	UL34	UL35	UL38	UL39	UL40	UL41	UL43	UL44	UL48	UL49
62.5	0.2408	0.2413	0.2495	0.243867		OD1	1.3452	1.1341	1.4136	1.1011	1.693	1.7823	OVRFLW	1.2541	1.2961	1.5569	1.3025	1.0501	1.2315	1.3376	1.5386	0.8314	1.0377	0.9542	1.0652	1.2305	1.6756	1.4703	0.9698	0.6984	1.3236	0.872	1.5274	1.6021	1.4123	0.8217	0.8315	0.9301	1.4326	1.4492	1.4705	0.864	0.7143	1.2084	0.6542	1.5645	1.4826	1.4103	1.3564
125	0.3574	0.3676	0.3576	0.360867		OD2	1.3468	1.1345	1.4138	1.1104	1.7115	1.7834	OVRFLW	1.2537	1.3021	1.5543	1.2965	1.0275	1.2416	1.3478	1.5324	0.8152	0.9626	0.9635	0.9856	1.2258	1.6414	1.4661	0.9906	0.7023	1.3406	0.9111	1.5548	1.5954	1.4078	0.8415	0.8157	0.9216	1.4585	1.4612	1.4723	0.8801	0.7058	1.22861	0.6618	1.5784	1.4757	1.4305	1.3486
250	0.5611	0.5619	0.5607	0.561233		OD3	1.3459	1.1342	1.4145	1.1205	1.7101	1.7816	OVRFLW	1.2551	1.3105	1.5529	1.3102	1.1104	1.2538	1.3298	1.5576	0.8216	0.9707	0.9468	1.1363	1.2376	1.6345	1.4762	0.9761	0.7072	1.3514	0.9012	1.5464	1.6103	1.4126	0.8513	0.8214	0.9408	1.4486	1.431	1.4687	0.8674	0.7243	1.2179	0.6845	1.5561	1.4903	1.4258	1.3648
500	0.8509	0.8513	0.84	0.8474	Y	Average	1.34597	1.13427	1.41397	1.11067	1.70487	1.78243		1.2543	1.3029	1.5547	1.30307	1.06267	1.2423	1.3384	1.54287	0.822733	0.990333	0.954833	1.06237	1.2313	1.6505	1.47087	0.978833	0.702633	1.33853	0.894767	1.54287	1.6026	1.4109	0.838167	0.822867	0.930833	1.44657	1.44713	1.4705	0.8705	0.7148	1.2183	0.666833	1.56633	1.48287	1.4222	1.3566
1000	1.311	1.3015	1.3162	1.30957	X	IL-1β pg	976.389	799.972	1033.06	780.306	1275.47	1340.11		900	940.5	1150.33	940.639	740.306	890	970.083	1140.47	540.361	680.028	650.444	740.056	880.833	1230.17	1080.47	670.444	440.278	970.194	600.389	1140.47	1190.25	1030.5	553.222	540.472	630.444	1060.22	1060.69	1080.17	580.167	450.417	870.003	410.444	1160.03	1090.47	1039.92	985.25
2000	2.4748	2.4715	2.4722	2.47283		ng	0.976389	0.799972	1.03306	0.780306	1.27547	1.34011	3.44083	0.9	0.9405	1.15033	0.940639	0.740306	0.89	0.970083	1.14047	0.540361	0.680028	0.650444	0.740056	0.880833	1.23017	1.08047	0.670444	0.440278	0.970194	0.600389	1.14047	1.19025	1.0305	0.553222	0.540472	0.630444	1.06022	1.06069	1.08017	0.580167	0.450417	0.870003	0.410444	1.16003	1.09047	1.03992	0.98525
												稀释10倍后重新测量	UL4
X	Y											OD1	0.5964
0	0.0452											OD2	0.5874
31.25	0.1623											OD3	0.5778
62.5	0.243867											Average	0.5872
125	0.360867
250	0.561233											IL-1β pg	344.083
500	0.8474												3440.83
1000	1.30957											ng	3.44083
2000	2.47283
				1915.44
[truncated: 15 more columns]
