# Supplementary material for: Pseudorabies Virus UL4 protein promotes the ASC-dependent inflammasome activation and pyroptosis to exacerbate inflammation
Source: PLoS Pathog. 2024 Sep 24;20(9):e1012546. doi: 10.1371/journal.ppat.1012546 (PMC11421794; doi:10.1371/journal.ppat.1012546)
Supplement: S1 Data — (ZIP) [file ppat.1012546.s005.zip › Figure1-4, 5A-C, 6A-C, 6E, 6H-M and 7B-L. zip/Fig1/C/1.xlsx]

## Sheet: Sheet1
标曲/pg	OD1	OD2	OD3	Average
0	0.045	0.0448	0.0474	0.0457333
31.25	0.1518	0.1573	0.1561	0.155067			NT	Vec	0.5	1	2	稀释10倍
62.5	0.2321	0.2323	0.2317	0.232033		OD1	0.176	0.254	0.534	0.7015	0.9242
125	0.3581	0.3611	0.3592	0.359467		OD2	0.1763	0.2587	0.5454	0.7135	0.9245
250	0.5407	0.5438	0.5415	0.542		OD3	0.1758	0.2564	0.5311	0.6902	0.9243
500	0.8211	0.8236	0.8243	0.823		Average	0.176033	0.256367	0.536833	0.701733	0.924333
1000	1.272	1.305	1.285	1.28733		IL-1β pg	0.030303	73.0606	328.03	477.939	680.303
2000	2.314	2.363	2.349	2.342			0.30303	730.606	3280.3	4779.39	6803.03
0	0.0457333
31.25	0.155067
62.5	0.232033
125	0.359467
250	0.542
500	0.823
1000	1.28733
2000	2.342
