# Supplementary material for: Pseudorabies Virus UL4 protein promotes the ASC-dependent inflammasome activation and pyroptosis to exacerbate inflammation
Source: PLoS Pathog. 2024 Sep 24;20(9):e1012546. doi: 10.1371/journal.ppat.1012546 (PMC11421794; doi:10.1371/journal.ppat.1012546)
Supplement: S1 Data — (ZIP) [file ppat.1012546.s005.zip › Figure1-4, 5A-C, 6A-C, 6E, 6H-M and 7B-L. zip/Fig1/C/2.xlsx]

## Sheet: Sheet1
标曲/pg	OD1	OD2	OD3	Average
0	0.042	0.0418	0.0451	0.0429667
31.25	0.1747	0.1726	0.1754	0.174233			NT	Vec	0.5	1	2
62.5	0.2104	0.2108	0.2127	0.2113		OD1	0.1612	0.2423	0.5284	0.7015	0.9324
125	0.3574	0.3569	0.3502	0.354833		OD2	0.1639	0.2419	0.5309	0.7154	0.9327
250	0.5879	0.5803	0.5818	0.583333		OD3	0.1589	0.2425	0.5263	0.7086	0.9318
500	0.8616	0.8603	0.8608	0.8609		Average	0.161333	0.242233	0.528533	0.7085	0.9323
1000	1.277	1.279	1.274	1.27667		IL-1β pg	0.0277778	67.4444	306.028	456	642.5
2000	2.584	2.588	2.594	2.58867			0.277778	674.444	3060.28	4560	6425
0	0.0429667
31.25	0.174233
62.5	0.2113
125	0.354833
250	0.583333
500	0.8609
1000	1.27667
2000	2.58867
