# Supplementary material for: Pseudorabies Virus UL4 protein promotes the ASC-dependent inflammasome activation and pyroptosis to exacerbate inflammation
Source: PLoS Pathog. 2024 Sep 24;20(9):e1012546. doi: 10.1371/journal.ppat.1012546 (PMC11421794; doi:10.1371/journal.ppat.1012546)
Supplement: S1 Data — (ZIP) [file ppat.1012546.s005.zip › Figure1-4, 5A-C, 6A-C, 6E, 6H-M and 7B-L. zip/Fig1/C/3.xlsx]

## Sheet: Sheet1
标曲/pg	OD1	OD2	OD3	Average
0	0.0487	0.0486	0.0482	0.0485
31.25	0.1635	0.1628	0.1631	0.163133			NT	Vec	0.5	1	2
62.5	0.2421	0.2436	0.2433	0.243		OD1	0.1741	0.2774	0.6091	0.7884	0.9811
125	0.3563	0.3615	0.3598	0.3592		OD2	0.1745	0.2804	0.607	0.7867	0.9812
250	0.5607	0.561	0.5625	0.5614		OD3	0.1743	0.2739	0.6123	0.7917	0.981
500	0.8524	0.8531	0.8516	0.852367		Average	0.1743	0.277233	0.609467	0.788933	0.9811
1000	1.302	1.311	1.322	1.31167		IL-1β pg	0.0833333	85.8611	362.722	512.278	672.417
2000	2.486	2.483	2.489	2.486			0.833333	858.611	3627.22	5122.78	6724.17
0	0.0485
31.25	0.163133
62.5	0.243
125	0.3592
250	0.5614
500	0.852367
1000	1.31167
2000	2.486
