# Supplementary material for: Pseudorabies Virus UL4 protein promotes the ASC-dependent inflammasome activation and pyroptosis to exacerbate inflammation
Source: PLoS Pathog. 2024 Sep 24;20(9):e1012546. doi: 10.1371/journal.ppat.1012546 (PMC11421794; doi:10.1371/journal.ppat.1012546)
Supplement: S1 Data — (ZIP) [file ppat.1012546.s005.zip › Figure1-4, 5A-C, 6A-C, 6E, 6H-M and 7B-L. zip/Fig1/E/1.xlsx]

## Sheet: Sheet1
标曲/pg	OD1	OD2	OD3	Average
0	0.043	0.0432	0.0431	0.0431
31.25	0.162	0.1614	0.1603	0.161233				Vec	Vec	Vec	UL4	UL4	UL4
62.5	0.2303	0.2315	0.2314	0.231067				NS	LPS/ATP	LPS/NG	NS	LPS/ATP	LPS/NG
125	0.3516	0.3517	0.3522	0.351833		NS	OD1	0.1614	0.209	0.2424	0.1612	0.3128	0.4854
250	0.5403	0.5405	0.5416	0.5408		LPS/ATP	OD2	0.1615	0.2089	0.2423	0.1613	0.3129	0.4852
500	0.8213	0.8205	0.8207	0.820833		LPS/NG	OD3	0.1613	0.2091	0.2425	0.1612	0.3127	0.4853
1000	1.2715	1.2711	1.2782	1.2736			Average	0.1614	0.209	0.2424	0.161233	0.3128	0.4853
2000	2.5014	2.5013	2.5034	2.50203			IL-1β pg	2.5	42.1667	70	2.36111	128.667	272.417
								25	421.667	700	23.6111	1286.67	2724.17
0	0.0431
31.25	0.161233
62.5	0.231067
125	0.351833
250	0.5408
500	0.820833
1000	1.2736
2000	2.50203
