# Supplementary material for: Pseudorabies Virus UL4 protein promotes the ASC-dependent inflammasome activation and pyroptosis to exacerbate inflammation
Source: PLoS Pathog. 2024 Sep 24;20(9):e1012546. doi: 10.1371/journal.ppat.1012546 (PMC11421794; doi:10.1371/journal.ppat.1012546)
Supplement: S1 Data — (ZIP) [file ppat.1012546.s005.zip › Figure1-4, 5A-C, 6A-C, 6E, 6H-M and 7B-L. zip/Fig1/E/2.xlsx]

## Sheet: Sheet1
标曲/pg	OD1	OD2	OD3	Average
0	0.04	0.0411	0.0401	0.0404
31.25	0.1422	0.1404	0.1431	0.1419				Vec	Vec	Vec	UL4	UL4	UL4
62.5	0.2013	0.2025	0.2034	0.2024				NS	LPS/ATP	LPS/NG	NS	LPS/ATP	LPS/NG
125	0.3236	0.3244	0.3222	0.3234		NS	OD1	0.1611	0.2111	0.2206	0.1602	0.3294	0.3965
250	0.5203	0.5205	0.5216	0.5208		LPS/ATP	OD2	0.1605	0.214	0.227	0.1628	0.3304	0.4026
500	0.8031	0.8027	0.8003	0.802033		LPS/NG	OD3	0.1616	0.2091	0.2211	0.1605	0.3366	0.3979
1000	1.2515	1.2531	1.2571	1.2539			Average	0.161067	0.2114	0.2229	0.161167	0.332133	0.399
2000	2.2812	2.2803	2.2804	2.28063			IL-1β pg	2.33333	48.0909	58.5455	2.42424	157.848	218.636
								23.3333	480.909	585.455	24.2424	1578.48	2186.36
0	0.0404
31.25	0.1419
62.5	0.2024
125	0.3234
250	0.5208		说
500	0.802033
1000	1.2539
2000	2.28063
