# Supplementary material for: Pseudorabies Virus UL4 protein promotes the ASC-dependent inflammasome activation and pyroptosis to exacerbate inflammation
Source: PLoS Pathog. 2024 Sep 24;20(9):e1012546. doi: 10.1371/journal.ppat.1012546 (PMC11421794; doi:10.1371/journal.ppat.1012546)
Supplement: S1 Data — (ZIP) [file ppat.1012546.s005.zip › Figure1-4, 5A-C, 6A-C, 6E, 6H-M and 7B-L. zip/Fig1/E/3.xlsx]

## Sheet: Sheet1
标曲/pg	OD1	OD2	OD3	Average
0	0.0421	0.0431	0.0425	0.0425667
31.25	0.1442	0.1456	0.1427	0.144167				VEC	VEC	VEC	UL4	UL4	UL4
62.5	0.2034	0.2036	0.2038	0.2036				NS	LPS/ATP	LPS/NG	NS	LPS/ATP	LPS/NG
125	0.3243	0.3258	0.3247	0.324933			OD1	0.1621	0.2071	0.2234	0.1602	0.3032	0.4261
250	0.5223	0.5236	0.5218	0.522567			OD2	0.1614	0.204	0.2284	0.1629	0.3015	0.427
500	0.8035	0.8036	0.8028	0.8033			OD3	0.1606	0.2081	0.2311	0.1614	0.3026	0.4227
1000	1.2528	1.2536	1.2557	1.25403			Average	0.161367	0.2064	0.227633	0.1615	0.302433	0.425267
2000	2.2836	2.2843	2.2831	2.28367			IL-1β pg	2.60606	43.5455	62.8485	2.72727	130.848	242.515
								26.0606	435.455	628.485	27.2727	1308.48	2425.15
0	0.0425667
31.25	0.144167
62.5	0.2036
125	0.324933													2
250	0.522567
500	0.8033
1000	1.25403
2000	2.28367
