# Supplementary material for: Pseudorabies Virus UL4 protein promotes the ASC-dependent inflammasome activation and pyroptosis to exacerbate inflammation
Source: PLoS Pathog. 2024 Sep 24;20(9):e1012546. doi: 10.1371/journal.ppat.1012546 (PMC11421794; doi:10.1371/journal.ppat.1012546)
Supplement: S1 Data — (ZIP) [file ppat.1012546.s005.zip › Figure1-4, 5A-C, 6A-C, 6E, 6H-M and 7B-L. zip/Fig1/F/1.xlsx]

## Sheet: Sheet1
标曲/pg	OD1	OD2	OD3	Average
0	0.0386	0.0384	0.0381	0.0383667
31.25	0.128	0.124	0.1203	0.1241				Vec	Vec	Vec	UL4	UL4	UL4
62.5	0.203	0.2053	0.2041	0.204133				NS	LPS/ATP	LPS/NG	NS	LPS/ATP	LPS/NG
125	0.3161	0.3107	0.3131	0.3133		NS	OD1	0.1535	0.1945	0.2135	0.1528	0.2715	0.3304
250	0.5001	0.5001	0.5014	0.500533		LPS/ATP	OD2	0.1528	0.1938	0.2134	0.1534	0.2707	0.3307
500	0.7811	0.7805	0.7813	0.780967		LPS/NG	OD3	0.1534	0.1942	0.2131	0.1532	0.2716	0.3302
1000	1.2423	1.241	1.2402	1.24117			Average	0.153233	0.194167	0.213333	0.153133	0.271267	0.330433
2000	2.224	2.236	2.224	2.228			IL-18 pg	1.39394	38.6061	56.0303	1.30303	108.697	162.485
								13.9394	386.061	560.303	13.0303	1086.97	1624.85
0	0.0383667
31.25	0.1241
62.5	0.204133
125	0.3133
250	0.500533
500	0.780967
1000	1.24117
2000	2.228
