# Supplementary material for: Pseudorabies Virus UL4 protein promotes the ASC-dependent inflammasome activation and pyroptosis to exacerbate inflammation
Source: PLoS Pathog. 2024 Sep 24;20(9):e1012546. doi: 10.1371/journal.ppat.1012546 (PMC11421794; doi:10.1371/journal.ppat.1012546)
Supplement: S1 Data — (ZIP) [file ppat.1012546.s005.zip › Figure1-4, 5A-C, 6A-C, 6E, 6H-M and 7B-L. zip/Fig1/H/1.xlsx]

## Sheet: Sheet1
标曲/pg	OD1	OD2	OD3	Average
0	0.0457	0.0449	0.04461	0.04507
31.25	0.1719	0.1722	0.1728	0.1723				Vec	Vec	Vec	UL4	UL4	UL4
62.5	0.2417	0.2408	0.242	0.2415				NS	LPS/ATP	LPS/NG	NS	LPS/ATP	LPS/NG
125	0.3623	0.3618	0.3634	0.3625		NS	OD1	0.1774	0.2371	0.248	0.1702	0.3491	0.4412
250	0.5538	0.5529	0.5533	0.553333		LPS/ATP	OD2	0.1773	0.2372	0.2482	0.1794	0.3494	0.4411
500	0.8354	0.8346	0.8362	0.8354		LPS/NG	OD3	0.1775	0.2376	0.2481	0.1815	0.3493	0.4417
1000	1.2833	1.2826	1.2818	1.28257			Average	0.1774	0.2373	0.2481	0.177033	0.349267	0.441333
2000	2.437	2.448	2.4524	2.4458			IL-1β pg	2.54545	57	66.8182	2.21212	158.788	242.485
								25.4545	570	668.182	22.1212	1587.88	2424.85
0	0.04507
31.25	0.1723
62.5	0.2415
125	0.3625
250	0.553333
500	0.8354
1000	1.28257
2000	2.4458
