# Supplementary material for: Pseudorabies Virus UL4 protein promotes the ASC-dependent inflammasome activation and pyroptosis to exacerbate inflammation
Source: PLoS Pathog. 2024 Sep 24;20(9):e1012546. doi: 10.1371/journal.ppat.1012546 (PMC11421794; doi:10.1371/journal.ppat.1012546)
Supplement: S1 Data — (ZIP) [file ppat.1012546.s005.zip › Figure1-4, 5A-C, 6A-C, 6E, 6H-M and 7B-L. zip/Fig1/H/2.xlsx]

## Sheet: Sheet1
标曲/pg	OD1	OD2	OD3	Average
0	0.038	0.0382	0.0387	0.0383
31.25	0.1415	0.1414	0.1406	0.141167				Vec	Vec	Vec	UL4	UL4	UL4
62.5	0.2113	0.2117	0.2104	0.211133				NS	LPS/ATP	LPS/NG	NS	LPS/ATP	LPS/NG
125	0.3204	0.3223	0.3228	0.321833		NS	OD1	0.1618	0.2183	0.2415	0.1625	0.322	0.4825
250	0.5115	0.5121	0.5109	0.5115		LPS/ATP	OD2	0.1629	0.215	0.2465	0.1628	0.3265	0.4823
500	0.8105	0.8109	0.8107	0.8107		LPS/NG	OD3	0.1621	0.2221	0.2502	0.1626	0.3214	0.4726
1000	1.2709	1.2718	1.2717	1.27147			Average	0.162267	0.218467	0.246067	0.162633	0.3233	0.479133
2000	2.2824	2.2816	2.2808	2.2816			IL-1β pg	2.33333	53.4242	78.5152	2.66667	148.727	290.394
								23.3333	534.242	785.152	26.6667	1487.27	2903.94
0	0.0383
31.25	0.141167
62.5	0.211133
125	0.321833
250	0.5115
500	0.8107
1000	1.27147
2000	2.2816
