# Supplementary material for: Pseudorabies Virus UL4 protein promotes the ASC-dependent inflammasome activation and pyroptosis to exacerbate inflammation
Source: PLoS Pathog. 2024 Sep 24;20(9):e1012546. doi: 10.1371/journal.ppat.1012546 (PMC11421794; doi:10.1371/journal.ppat.1012546)
Supplement: S1 Data — (ZIP) [file ppat.1012546.s005.zip › Figure1-4, 5A-C, 6A-C, 6E, 6H-M and 7B-L. zip/Fig1/H/3.xlsx]

## Sheet: Sheet1
标曲/pg	OD1	OD2	OD3	Average
0	0.051	0.0504	0.0496	0.0503333
31.25	0.1811	0.1824	0.18631	0.18327				Vec	Vec	Vec	UL4	UL4	UL4
62.5	0.2534	0.2527	0.2518	0.252633				NS	LPS/ATP	LPS/NG	NS	LPS/ATP	LPS/NG
125	0.3728	0.3731	0.3732	0.373033			OD1	0.1801	0.2441	0.2683	0.1823	0.3558	0.5227
250	0.5612	0.5613	0.5629	0.5618			OD2	0.1824	0.2395	0.2689	0.1817	0.3557	0.5229
500	0.8421	0.8409	0.8437	0.842233			OD3	0.1821	0.2401	0.2684	0.1816	0.3561	0.5231
1000	1.2906	1.2914	1.293	1.29167			Average	0.181533	0.241233	0.268533	0.181867	0.355867	0.5229
2000	2.514	2.5034	2.5027	2.5067			IL-1β pg	2.52778	52.2778	75.0278	2.80556	147.806	287
								25.2778	522.778	750.278	28.0556	1478.06	2870
0	0.0503333
31.25	0.18327
62.5	0.252633
125	0.373033
250	0.5618
500	0.842233
1000	1.29167
2000	2.5067
