# Supplementary material for: Pseudorabies Virus UL4 protein promotes the ASC-dependent inflammasome activation and pyroptosis to exacerbate inflammation
Source: PLoS Pathog. 2024 Sep 24;20(9):e1012546. doi: 10.1371/journal.ppat.1012546 (PMC11421794; doi:10.1371/journal.ppat.1012546)
Supplement: S1 Data — (ZIP) [file ppat.1012546.s005.zip › Figure1-4, 5A-C, 6A-C, 6E, 6H-M and 7B-L. zip/Fig1/I/1.xlsx]

## Sheet: Sheet1
标曲/pg	OD1	OD2	OD3	Average
0	0.0386	0.0384	0.0381	0.0383667
31.25	0.128	0.124	0.1203	0.1241
62.5	0.203	0.2053	0.2041	0.204133				NS	LPS/ATP	UL4	NS	LPS/ATP	UL4
125	0.3161	0.3107	0.3131	0.3133		NS	OD1	0.1532	0.1986	0.2208	0.154	0.2912	0.3414
250	0.5001	0.5001	0.5014	0.500533		LPS/ATP	OD2	0.1535	0.1983	0.2211	0.1542	0.291	0.3412
500	0.7811	0.7805	0.7813	0.780967		LPS/NG	OD3	0.1531	0.1984	0.2212	0.1543	0.2911	0.3416
1000	1.2423	1.241	1.2402	1.24117			Average	0.153267	0.198433	0.221033	0.154167	0.2911	0.3414
2000	2.224	2.236	2.224	2.228			IL-18 pg	1.42424	42.4848	63.0303	2.24242	126.727	172.455
								14.2424	424.848	630.303	22.4242	1267.27	1724.55
0	0.0383667
31.25	0.1241
62.5	0.204133
125	0.3133
250	0.500533
500	0.780967
1000	1.24117
2000	2.228
