# Supplementary material for: Pseudorabies Virus UL4 protein promotes the ASC-dependent inflammasome activation and pyroptosis to exacerbate inflammation
Source: PLoS Pathog. 2024 Sep 24;20(9):e1012546. doi: 10.1371/journal.ppat.1012546 (PMC11421794; doi:10.1371/journal.ppat.1012546)
Supplement: S1 Data — (ZIP) [file ppat.1012546.s005.zip › Figure1-4, 5A-C, 6A-C, 6E, 6H-M and 7B-L. zip/Fig1/I/2.xlsx]

## Sheet: Sheet1
标曲/pg	OD1	OD2	OD3	Average
0	0.043	0.0432	0.0431	0.0431
31.25	0.162	0.1614	0.1603	0.161233
62.5	0.2303	0.2315	0.2314	0.231067				NS	LPS/ATP	UL4	NS	LPS/ATP	UL4
125	0.3516	0.3517	0.3522	0.351833		NS	OD1	0.1793	0.2218	0.2495	0.1791	0.3069	0.3893
250	0.5403	0.5405	0.5416	0.5408		LPS/ATP	OD2	0.1792	0.222	0.2493	0.1792	0.3074	0.3891
500	0.8213	0.8205	0.8207	0.820833		LPS/NG	OD3	0.1792	0.2217	0.2492	0.1795	0.3079	0.389
1000	1.2715	1.2711	1.2782	1.2736			Average	0.179233	0.221833	0.249333	0.179267	0.3074	0.389133
2000	2.3014	2.3013	2.3034	2.30203			IL-18 pg	1.30303	40.0303	65.0303	1.33333	117.818	192.121
								13.0303	400.303	650.303	13.3333	1178.18	1921.21
0	0.0431
31.25	0.161233
62.5	0.231067
125	0.351833
250	0.5408
500	0.820833
1000	1.2736
2000	2.30203
