# Supplementary material for: Pseudorabies Virus UL4 protein promotes the ASC-dependent inflammasome activation and pyroptosis to exacerbate inflammation
Source: PLoS Pathog. 2024 Sep 24;20(9):e1012546. doi: 10.1371/journal.ppat.1012546 (PMC11421794; doi:10.1371/journal.ppat.1012546)
Supplement: S1 Data — (ZIP) [file ppat.1012546.s005.zip › Figure1-4, 5A-C, 6A-C, 6E, 6H-M and 7B-L. zip/Fig1/I/3.xlsx]

## Sheet: Sheet1
标曲/pg	OD1	OD2	OD3	Average
0	0.043	0.04292	0.04296	0.04296
31.25	0.1658	0.1654	0.1661	0.165767
62.5	0.2333	0.2355	0.2344	0.2344				NS	LPS/ATP	UL4	NS	LPS/ATP	UL4
125	0.3566	0.3567	0.3562	0.3565		NS	OD1	0.177	0.2153	0.2464	0.1767	0.2838	0.3778
250	0.5417	0.5418	0.5426	0.542033		LPS/ATP	OD2	0.1766	0.2155	0.2465	0.1766	0.2837	0.3779
500	0.8206	0.8234	0.8227	0.822233		LPS/NG	OD3	0.1769	0.2152	0.2466	0.1768	0.284	0.3777
1000	1.2677	1.2681	1.2674	1.26773			Average	0.176833	0.215333	0.2465	0.1767	0.283833	0.3778
2000	2.354	2.3531	2.3545	2.35387			IL-18 pg	1.48485	36.4848	64.8182	1.36364	98.7576	184.182
								14.8485	364.848	648.182	13.6364	987.576	1841.82
0	0.04296
31.25	0.165767
62.5	0.2344
125	0.3565
250	0.542033
500	0.822233
1000	1.26773
2000	2.35387
