# Supplementary material for: Pseudorabies Virus UL4 protein promotes the ASC-dependent inflammasome activation and pyroptosis to exacerbate inflammation
Source: PLoS Pathog. 2024 Sep 24;20(9):e1012546. doi: 10.1371/journal.ppat.1012546 (PMC11421794; doi:10.1371/journal.ppat.1012546)
Supplement: S1 Data — (ZIP) [file ppat.1012546.s005.zip › Figure1-4, 5A-C, 6A-C, 6E, 6H-M and 7B-L. zip/Fig2/A/1.xlsx]

## Sheet: Sheet1
标曲/pg	OD1	OD2	OD3	Average
0	0.0428	0.0431	0.0417	0.0425333			Vec	UL4	Vec	UL4
31.25	0.1512	0.152	0.1507	0.1513			NS	NS	Poly dA:dT	Poly dA:dT
62.5	0.2521	0.2489	0.2493	0.2501		OD1	0.1753	0.2617	0.1769	0.4321
125	0.3625	0.3632	0.3612	0.3623		OD2	0.1762	0.2624	0.1768	0.4342
250	0.5707	0.5688	0.5692	0.569567		OD3	0.1795	0.263	0.1766	0.4327
500	0.8611	0.861	0.8591	0.8604		Average	0.177	0.262367	0.176767	0.433
1000	1.3105	1.307	1.322	1.31317		IL-1β pg	1.5	72.6389	1.30556	214.833
2000	2.4849	2.479	2.486	2.4833			15	726.389	13.0556	2148.33
0	0.0425333
31.25	0.1513
62.5	0.2501
125	0.3623
250	0.569567
500	0.8604
1000	1.31317
2000	2.4833
