# Supplementary material for: Pseudorabies Virus UL4 protein promotes the ASC-dependent inflammasome activation and pyroptosis to exacerbate inflammation
Source: PLoS Pathog. 2024 Sep 24;20(9):e1012546. doi: 10.1371/journal.ppat.1012546 (PMC11421794; doi:10.1371/journal.ppat.1012546)
Supplement: S1 Data — (ZIP) [file ppat.1012546.s005.zip › Figure1-4, 5A-C, 6A-C, 6E, 6H-M and 7B-L. zip/Fig2/A/2.xlsx]

## Sheet: Sheet1
标曲/pg	OD1	OD2	OD3	Average
0	0.0423	0.043	0.0422	0.0425			Vec	UL4	Vec	UL4
31.25	0.1516	0.1521	0.1508	0.1515			NS	NS	Poly dA:dT	Poly dA:dT
62.5	0.2526	0.2497	0.2496	0.250633		OD1	0.1709	0.2601	0.1698	0.4764
125	0.3622	0.3627	0.3633	0.362733		OD2	0.1695	0.2584	0.1701	0.4762
250	0.5715	0.5696	0.5698	0.5703		OD3	0.1697	0.2613	0.1697	0.4763
500	0.8616	0.8608	0.8603	0.8609		Average	0.170033	0.259933	0.169867	0.4763
1000	1.321	1.323	1.327	1.32367		IL-1β pg	1.11111	76.0278	0.972222	256.333
2000	2.5615	2.5613	2.5594	2.56073			11.1111	760.278	9.72222	2563.33
0	0.0425
31.25	0.1515
62.5	0.250633
125	0.362733
250	0.5703
500	0.8609
1000	1.32367
2000	2.56073
