# Supplementary material for: Pseudorabies Virus UL4 protein promotes the ASC-dependent inflammasome activation and pyroptosis to exacerbate inflammation
Source: PLoS Pathog. 2024 Sep 24;20(9):e1012546. doi: 10.1371/journal.ppat.1012546 (PMC11421794; doi:10.1371/journal.ppat.1012546)
Supplement: S1 Data — (ZIP) [file ppat.1012546.s005.zip › Figure1-4, 5A-C, 6A-C, 6E, 6H-M and 7B-L. zip/Fig2/A/3.xlsx]

## Sheet: Sheet1
标曲/pg	OD1	OD2	OD3	Average
0	0.0328	0.0321	0.0319	0.0322667			Vec	UL4	Vec	UL4
31.25	0.1513	0.1515	0.1509	0.151233			NS	NS	Poly dA:dT	Poly dA:dT
62.5	0.2524	0.2518	0.2503	0.2515		OD1	0.1651	0.2545	0.1654	0.513
125	0.3635	0.3627	0.3618	0.362667		OD2	0.1654	0.2548	0.1656	0.509
250	0.5717	0.5718	0.5706	0.571367		OD3	0.1657	0.254	0.1658	0.506
500	0.8623	0.8621	0.8618	0.862067		Average	0.1654	0.254433	0.1656	0.509333
1000	1.605	1.597	1.602	1.60133		IL-1β pg	1.30769	69.7949	1.46154	265.872
2000	2.741	2.738	2.745	2.74133			13.0769	697.949	14.6154	2658.72
0	0.0322667
31.25	0.151233
62.5	0.2515
125	0.362667
250	0.571367
500	0.862067
1000	1.60133
2000	2.74133
