# Supplementary material for: Pseudorabies Virus UL4 protein promotes the ASC-dependent inflammasome activation and pyroptosis to exacerbate inflammation
Source: PLoS Pathog. 2024 Sep 24;20(9):e1012546. doi: 10.1371/journal.ppat.1012546 (PMC11421794; doi:10.1371/journal.ppat.1012546)
Supplement: S1 Data — (ZIP) [file ppat.1012546.s005.zip › Figure1-4, 5A-C, 6A-C, 6E, 6H-M and 7B-L. zip/Fig2/D/1.xlsx]

## Sheet: Sheet1
标曲/pg	OD1	OD2	OD3	Average
0	0.0428	0.0431	0.0417	0.0425333			Vec	UL4	Vec	UL4
31.25	0.1528	0.1526	0.1531	0.152833			NS	NS	Poly dA:dT	Poly dA:dT
62.5	0.2518	0.2516	0.2523	0.2519		OD1	0.1802	0.2384	0.1787	0.3553
125	0.3629	0.3626	0.3624	0.362633		OD2	0.1801	0.2383	0.1788	0.3554
250	0.5687	0.5674	0.5691	0.5684		OD3	0.1798	0.2386	0.1786	0.3556
500	0.8407	0.8412	0.8408	0.8409		Average	0.180033	0.238433	0.1787	0.355433
1000	1.3416	1.3411	1.341	1.34123		IL-1β pg	3.94444	52.6111	2.83333	150.111
2000	2.4754	2.4759	2.4806	2.4773			39.4444	526.111	28.3333	1501.11
0	0.0425333
31.25	0.152833
62.5	0.2519
125	0.362633
250	0.5684
500	0.8409
1000	1.34123
2000	2.4773
