# Supplementary material for: Pseudorabies Virus UL4 protein promotes the ASC-dependent inflammasome activation and pyroptosis to exacerbate inflammation
Source: PLoS Pathog. 2024 Sep 24;20(9):e1012546. doi: 10.1371/journal.ppat.1012546 (PMC11421794; doi:10.1371/journal.ppat.1012546)
Supplement: S1 Data — (ZIP) [file ppat.1012546.s005.zip › Figure1-4, 5A-C, 6A-C, 6E, 6H-M and 7B-L. zip/Fig2/D/2.xlsx]

## Sheet: Sheet1
标曲/pg	OD1	OD2	OD3	Average
0	0.021	0.018	0.023	0.0206667			Vec	UL4	Vec	UL4
31.25	0.1531	0.1533	0.1534	0.153267			NS	NS	Poly dA:dT	Poly dA:dT
62.5	0.2548	0.2541	0.2544	0.254433		OD1	0.1663	0.2468	0.1674	0.3987
125	0.3658	0.3654	0.3649	0.365367		OD2	0.1659	0.2459	0.1664	0.4019
250	0.5746	0.5742	0.5748	0.574533		OD3	0.1664	0.2471	0.16807	0.3995
500	0.8715	0.8709	0.8712	0.8712		Average	0.1662	0.2466	0.16729	0.400033
1000	1.5742	1.5738	1.5748	1.57427		IL-1β pg	2.69231	64.5385	3.53077	182.564
2000	2.7451	2.7449	2.746	2.74533			26.9231	645.385	35.3077	1825.64
0	0.0206667
31.25	0.153267
62.5	0.254433
125	0.365367
250	0.574533
500	0.8712
1000	1.57427
2000	2.74533
