# Supplementary material for: Pseudorabies Virus UL4 protein promotes the ASC-dependent inflammasome activation and pyroptosis to exacerbate inflammation
Source: PLoS Pathog. 2024 Sep 24;20(9):e1012546. doi: 10.1371/journal.ppat.1012546 (PMC11421794; doi:10.1371/journal.ppat.1012546)
Supplement: S1 Data — (ZIP) [file ppat.1012546.s005.zip › Figure1-4, 5A-C, 6A-C, 6E, 6H-M and 7B-L. zip/Fig2/D/3.xlsx]

## Sheet: Sheet1
标曲/pg	OD1	OD2	OD3	Average
0	0.0278	0.0261	0.0279	0.0272667			Vec	UL4	Vec	UL4
31.25	0.1522	0.1536	0.1527	0.152833			NS	NS	Poly dA:dT	Poly dA:dT
62.5	0.2534	0.2536	0.2541	0.2537		OD1	0.1534	0.229	0.155	0.4206
125	0.3637	0.3639	0.3633	0.363633		OD2	0.1538	0.2308	0.1548	0.4211
250	0.5722	0.5723	0.5729	0.572467		OD3	0.1541	0.2299	0.1557	0.4209
500	0.8784	0.8782	0.8781	0.878233		Average	0.153767	0.2299	0.155167	0.420867
1000	1.654	1.651	1.656	1.65367		IL-1β pg	2.61905	57	3.61905	193.405
2000	2.934	2.931	2.928	2.931			26.1905	570	36.1905	1934.05
0	0.0272667
31.25	0.152833
62.5	0.2537
125	0.363633
250	0.572467
500	0.878233
1000	1.65367
2000	2.931
