# Supplementary material for: Pseudorabies Virus UL4 protein promotes the ASC-dependent inflammasome activation and pyroptosis to exacerbate inflammation
Source: PLoS Pathog. 2024 Sep 24;20(9):e1012546. doi: 10.1371/journal.ppat.1012546 (PMC11421794; doi:10.1371/journal.ppat.1012546)
Supplement: S1 Data — (ZIP) [file ppat.1012546.s005.zip › Figure1-4, 5A-C, 6A-C, 6E, 6H-M and 7B-L. zip/Fig2/E/1.xlsx]

## Sheet: Sheet1
标曲/ pg	OD1	OD2	OD3	Average
0	0.0201	0.0188	0.0211	0.02			Vec	UL4	Vec	UL4
31.25	0.1725	0.1726	0.1721	0.1724			NS	NS	0.1738	Poly dA:dT
62.5	0.2529	0.2528	0.2533	0.253		OD1	0.1715	0.2047	0.1738	0.2525
125	0.3812	0.381	0.3813	0.381167		OD2	0.1708	0.2049	0.174	0.2529
250	0.572	0.5718	0.5723	0.572033		OD3	0.1709	0.2052	0.1741	0.2526
500	0.8652	0.8661	0.8648	0.865367		Average	0.171067	0.204933	0.173967	0.252667
1000	1.3615	1.3619	1.3622	1.36187		IL-18pg	1.80556	30.0278	4.22222	69.8056
2000	2.6213	2.6208	2.6215	2.6212			18.0556	300.278	42.2222	698.056
0	0.02
31.25	0.1724
62.5	0.253
125	0.381167
250	0.572033
500	0.865367
1000	1.36187
2000	2.6212
