# Supplementary material for: Pseudorabies Virus UL4 protein promotes the ASC-dependent inflammasome activation and pyroptosis to exacerbate inflammation
Source: PLoS Pathog. 2024 Sep 24;20(9):e1012546. doi: 10.1371/journal.ppat.1012546 (PMC11421794; doi:10.1371/journal.ppat.1012546)
Supplement: S1 Data — (ZIP) [file ppat.1012546.s005.zip › Figure1-4, 5A-C, 6A-C, 6E, 6H-M and 7B-L. zip/Fig2/E/2.xlsx]

## Sheet: Sheet1
标曲/pg	OD1	OD2	OD3	Average
0	0.0241	0.0235	0.027	0.0248667			Vec	UL4	Vec	UL4
31.25	0.1674	0.1682	0.1678	0.1678			NS	NS	0.1738	Poly dA:dT
62.5	0.2546	0.2544	0.254	0.254333		OD1	0.164	0.2089	0.1664	0.2425
125	0.3858	0.3857	0.3854	0.385633		OD2	0.1642	0.2101	0.1671	0.243
250	0.5726	0.5728	0.5733	0.5729		OD3	0.1644	0.2107	0.1666	0.2433
500	0.7687	0.7691	0.7693	0.769033		Average	0.1642	0.2099	0.1667	0.242933
1000	1.2646	1.2643	1.2652	1.2647		IL-18 pg	1.41667	39.5	3.5	67.0278
2000	2.5257	2.5259	2.5263	2.52597			14.1667	395	35	670.278
0	0.0248667
31.25	0.1678
62.5	0.254333
125	0.385633
250	0.5729
500	0.769033
1000	1.2647
2000	2.52597
