# Supplementary material for: Pseudorabies Virus UL4 protein promotes the ASC-dependent inflammasome activation and pyroptosis to exacerbate inflammation
Source: PLoS Pathog. 2024 Sep 24;20(9):e1012546. doi: 10.1371/journal.ppat.1012546 (PMC11421794; doi:10.1371/journal.ppat.1012546)
Supplement: S1 Data — (ZIP) [file ppat.1012546.s005.zip › Figure1-4, 5A-C, 6A-C, 6E, 6H-M and 7B-L. zip/Fig2/E/3.xlsx]

## Sheet: Sheet1
标曲/pg	OD1	OD2	OD3	Average
0	0.0209	0.0186	0.0185	0.0193333			Vec	UL4	Vec	UL4
31.25	0.1658	0.1657	0.1661	0.165867			NS	NS	0.1738	Poly dA:dT
62.5	0.2544	0.2548	0.2546	0.2546		OD1	0.1721	0.2155	0.1735	0.2634
125	0.3823	0.3821	0.3827	0.382367		OD2	0.1725	0.2154	0.1737	0.2639
250	0.5762	0.5763	0.5766	0.576367		OD3	0.1722	0.2161	0.1731	0.2637
500	0.8674	0.8678	0.8676	0.8676		Average	0.172267	0.215667	0.173433	0.263667
1000	1.3653	1.3658	1.3658	1.36563		IL-18 pg	2.63889	38.8056	3.61111	78.8056
2000	2.6223	2.6228	2.623	2.6227			26.3889	388.056	36.1111	788.056
0	0.0193333
31.25	0.165867
62.5	0.2546
125	0.382367
250	0.576367
500	0.8676
1000	1.36563
2000	2.6227
