# Supplementary material for: Pseudorabies Virus UL4 protein promotes the ASC-dependent inflammasome activation and pyroptosis to exacerbate inflammation
Source: PLoS Pathog. 2024 Sep 24;20(9):e1012546. doi: 10.1371/journal.ppat.1012546 (PMC11421794; doi:10.1371/journal.ppat.1012546)
Supplement: S1 Data — (ZIP) [file ppat.1012546.s005.zip › Figure1-4, 5A-C, 6A-C, 6E, 6H-M and 7B-L. zip/Fig2/G/1.xlsx]

## Sheet: Sheet1
标曲/pg	OD1	OD2	OD3	Average
0	0.0446	0.0443	0.0444	0.0444333
31.25	0.1716	0.1719	0.172	0.171833			Vec	PRV-UL4	PRV-I-UL4	HSV-1 UL4	BHV-1-UL4
62.5	0.2831	0.2834	0.2833	0.283267		OD1	0.2574	0.4036	0.4216	0.3301	0.2849
125	0.3822	0.3824	0.3819	0.382167		OD2	0.2572	0.4033	0.4218	0.3304	0.2846
250	0.5911	0.5913	0.5915	0.5913		OD3	0.2575	0.4037	0.4212	0.3303	0.2853
500	0.872	0.8723	0.8722	0.872167		Average	0.257367	0.403533	0.421533	0.330267	0.284933
1000	1.352	1.3518	1.3522	1.352		IL-1β pg	61.0556	182.861	197.861	121.806	84.0278
2000	2.6103	2.6101	2.6105	2.6103			610.556	1828.61	1978.61	1218.06	840.278
0	0.0444333
31.25	0.171833
62.5	0.283267
125	0.382167
250	0.5913
500	0.872167
1000	1.352
2000	2.6103
