# Supplementary material for: Pseudorabies Virus UL4 protein promotes the ASC-dependent inflammasome activation and pyroptosis to exacerbate inflammation
Source: PLoS Pathog. 2024 Sep 24;20(9):e1012546. doi: 10.1371/journal.ppat.1012546 (PMC11421794; doi:10.1371/journal.ppat.1012546)
Supplement: S1 Data — (ZIP) [file ppat.1012546.s005.zip › Figure1-4, 5A-C, 6A-C, 6E, 6H-M and 7B-L. zip/Fig2/G/2.xlsx]

## Sheet: Sheet1
标曲/pg	OD1	OD2	OD3	Average
0	0.0449	0.0451	0.0452	0.0450667
31.25	0.1723	0.1725	0.1722	0.172333			Vec	PRV-UL4	PRV-I-UL4	HSV-1 UL4	BHV-1-UL4
62.5	0.2834	0.2833	0.2836	0.283433		OD1	0.2601	0.3971	0.4168	0.3106	0.2802
125	0.3827	0.3828	0.3831	0.382867		OD2	0.2604	0.3972	0.4167	0.3107	0.2804
250	0.5923	0.5925	0.5922	0.592333		OD3	0.2605	0.3974	0.4165	0.3109	0.2801
500	0.8731	0.8731	0.8733	0.873167		Average	0.260333	0.397233	0.416667	0.310733	0.280233
1000	1.3542	1.3545	1.3544	1.35437		IL-1β pg	65.7179	171.026	185.974	104.487	81.0256
2000	2.7136	2.7138	2.7136	2.71367			657.179	1710.26	1859.74	1044.87	810.256
0	0.0450667
31.25	0.172333
62.5	0.283433
125	0.382867
250	0.592333
500	0.873167
1000	1.35437
2000	2.71367
