# Supplementary material for: Pseudorabies Virus UL4 protein promotes the ASC-dependent inflammasome activation and pyroptosis to exacerbate inflammation
Source: PLoS Pathog. 2024 Sep 24;20(9):e1012546. doi: 10.1371/journal.ppat.1012546 (PMC11421794; doi:10.1371/journal.ppat.1012546)
Supplement: S1 Data — (ZIP) [file ppat.1012546.s005.zip › Figure1-4, 5A-C, 6A-C, 6E, 6H-M and 7B-L. zip/Fig2/G/3.xlsx]

## Sheet: Sheet1
标曲/pg	OD1	OD2	OD3	Average
0	0.0449	0.0447	0.04477	0.04479
31.25	0.1718	0.1721	0.1722	0.172033			Vec	PRV-UL4	PRV-I-UL4	HSV-1 UL4	BHV-1-UL4
62.5	0.2834	0.2835	0.2836	0.2835		OD1	0.2638	0.3745	0.3626	0.3106	0.2825
125	0.3824	0.3827	0.3826	0.382567		OD2	0.2634	0.3748	0.3624	0.3109	0.2828
250	0.5915	0.5917	0.5914	0.591533		OD3	0.2637	0.3744	0.3627	0.3102	0.2827
500	0.8725	0.8726	0.8728	0.872633		Average	0.263633	0.374567	0.362567	0.310567	0.282667
1000	1.3529	1.3529	1.3528	1.35287		IL-1β pg	59.8611	152.306	142.306	98.9722	75.7222
2000	2.5346	2.5344	2.5345	2.5345			598.611	1523.06	1423.06	989.722	757.222
0	0.04479
31.25	0.172033
62.5	0.2835
125	0.382567
250	0.591533
500	0.872633
1000	1.35287
2000	2.5345
