# Supplementary material for: Pseudorabies Virus UL4 protein promotes the ASC-dependent inflammasome activation and pyroptosis to exacerbate inflammation
Source: PLoS Pathog. 2024 Sep 24;20(9):e1012546. doi: 10.1371/journal.ppat.1012546 (PMC11421794; doi:10.1371/journal.ppat.1012546)
Supplement: S1 Data — (ZIP) [file ppat.1012546.s005.zip › Figure1-4, 5A-C, 6A-C, 6E, 6H-M and 7B-L. zip/Fig2/H/1.xlsx]

## Sheet: Sheet1
标曲/pg	OD1	OD2	OD3	Average
0	0.0446	0.0443	0.0444	0.0444333
31.25	0.1716	0.1719	0.172	0.171833			Vec	PRV-UL4	PRV-I-UL4	HSV-1 UL4	BHV-1-UL4
62.5	0.2831	0.2834	0.2833	0.283267		OD1	0.2623	0.4093	0.4099	0.3238	0.35
125	0.3822	0.3824	0.3819	0.382167		OD2	0.262	0.4097	0.4095	0.3246	0.3496
250	0.5911	0.5913	0.5915	0.5913		OD3	0.2622	0.4095	0.4096	0.3244	0.3498
500	0.872	0.8723	0.8722	0.872167		Average	0.262167	0.4095	0.409667	0.324267	0.3498
1000	1.352	1.3518	1.3522	1.352		IL-1β pg	65.0556	187.833	187.972	116.806	138.083
2000	2.6103	2.6101	2.6105	2.6103			650.556	1878.33	1879.72	1168.06	1380.83
0	0.0444333
31.25	0.171833
62.5	0.283267
125	0.382167
250	0.5913
500	0.872167
1000	1.352
2000	2.6103
