# Supplementary material for: Pseudorabies Virus UL4 protein promotes the ASC-dependent inflammasome activation and pyroptosis to exacerbate inflammation
Source: PLoS Pathog. 2024 Sep 24;20(9):e1012546. doi: 10.1371/journal.ppat.1012546 (PMC11421794; doi:10.1371/journal.ppat.1012546)
Supplement: S1 Data — (ZIP) [file ppat.1012546.s005.zip › Figure1-4, 5A-C, 6A-C, 6E, 6H-M and 7B-L. zip/Fig2/H/2.xlsx]

## Sheet: Sheet1
标曲/pg	OD1	OD2	OD3	Average
0	0.0449	0.0451	0.0452	0.0450667
31.25	0.1723	0.1725	0.1722	0.172333			Vec	PRV-UL4	PRV-I-UL4	HSV-1 UL4	BHV-1-UL4
62.5	0.2834	0.2833	0.2836	0.283433		OD1	0.2723	0.4554	0.4455	0.3671	0.3337
125	0.3827	0.3828	0.3831	0.382867		OD2	0.2718	0.456	0.4453	0.3666	0.3335
250	0.5923	0.5925	0.5922	0.592333		OD3	0.2723	0.4557	0.4452	0.3664	0.3334
500	0.8731	0.8731	0.8733	0.873167		Average	0.272133	0.4557	0.445333	0.3667	0.333533
1000	1.3542	1.3545	1.3544	1.35437		IL-1β pg	74.7949	216	208.026	147.538	122.026
2000	2.7136	2.7138	2.7136	2.71367			747.949	2160	2080.26	1475.38	1220.26
0	0.0450667
31.25	0.172333
62.5	0.283433
125	0.382867
250	0.592333
500	0.873167
1000	1.35437
2000	2.71367
