# Supplementary material for: Pseudorabies Virus UL4 protein promotes the ASC-dependent inflammasome activation and pyroptosis to exacerbate inflammation
Source: PLoS Pathog. 2024 Sep 24;20(9):e1012546. doi: 10.1371/journal.ppat.1012546 (PMC11421794; doi:10.1371/journal.ppat.1012546)
Supplement: S1 Data — (ZIP) [file ppat.1012546.s005.zip › Figure1-4, 5A-C, 6A-C, 6E, 6H-M and 7B-L. zip/Fig2/H/3.xlsx]

## Sheet: Sheet1
标曲/Pg	OD1	OD2	OD3	Average			Vec	PRV-UL4	PRV-I-UL4	HSV-1 UL4	BHV-1-UL4
0	0.0449	0.0447	0.04477	0.04479			759.87	2223	1923	1580	1027.1
31.25	0.1718	0.1721	0.1722	0.172033			0.282984	0.45856	0.42256	0.3814	0.315052
62.5	0.2834	0.2835	0.2836	0.2835		OD1	0.2833	0.4585	0.4226	0.3812	0.315
125	0.3824	0.3827	0.3826	0.382567		OD2	0.2827	0.4587	0.4227	0.3814	0.3151
250	0.5915	0.5917	0.5914	0.591533		OD3	0.2829	0.4585	0.4225	0.3816	0.3153
500	0.8725	0.8726	0.8728	0.872633		Average	0.282967	0.458567	0.4226	0.3814	0.315133
1000	1.3529	1.3529	1.3528	1.35287		IL-1β pg	75.9722	222.306	192.333	158	102.778
2000	2.5346	2.5344	2.5345	2.5345			759.722	2223.06	1923.33	1580	1027.78
0	0.04479
31.25	0.172033
62.5	0.2835
125	0.382567
250	0.591533
500	0.872633
1000	1.35287
2000	2.5345
