# Supplementary material for: Pseudorabies Virus UL4 protein promotes the ASC-dependent inflammasome activation and pyroptosis to exacerbate inflammation
Source: PLoS Pathog. 2024 Sep 24;20(9):e1012546. doi: 10.1371/journal.ppat.1012546 (PMC11421794; doi:10.1371/journal.ppat.1012546)
Supplement: S1 Data — (ZIP) [file ppat.1012546.s005.zip › Figure1-4, 5A-C, 6A-C, 6E, 6H-M and 7B-L. zip/Fig3/C/1.xlsx]

## Sheet: Sheet1
标曲/pg	OD1	OD2	OD3	Average
0	0.045	0.0448	0.0447	0.0448333
31.25	0.1518	0.1513	0.1511	0.1514			Mock	PRV	PRV-ΔUL4
62.5	0.2321	0.2323	0.2317	0.232033		OD1	0.1631	0.2198	0.2015
125	0.3598	0.3611	0.3597	0.3602		OD2	0.1632	0.2196	0.2018
250	0.5407	0.5408	0.5411	0.540867		OD3	0.163	0.2201	0.2014
500	0.8211	0.8215	0.8213	0.8213		Average	0.1631	0.219833	0.201567
1000	1.272	1.2715	1.2718	1.27177		IL-1β pg	5	52.2778	37.0556
2000	2.514	2.516	2.519	2.51633			50	522.778	370.556
0	0.0448333
31.25	0.1514
62.5	0.232033
125	0.3602
250	0.540867
500	0.8213
1000	1.27177
2000	2.51633
