# Supplementary material for: Pseudorabies Virus UL4 protein promotes the ASC-dependent inflammasome activation and pyroptosis to exacerbate inflammation
Source: PLoS Pathog. 2024 Sep 24;20(9):e1012546. doi: 10.1371/journal.ppat.1012546 (PMC11421794; doi:10.1371/journal.ppat.1012546)
Supplement: S1 Data — (ZIP) [file ppat.1012546.s005.zip › Figure1-4, 5A-C, 6A-C, 6E, 6H-M and 7B-L. zip/Fig3/C/2.xlsx]

## Sheet: Sheet1
标曲/pg	OD1	OD2	OD3	Average			Mock	PRV	PRV-ΔUL4
0	0.0226	0.0231	0.0227	0.0228		OD1	0.1508	0.2156	0.1916
31.25	0.1547	0.1548	0.155	0.154833		OD2	0.1509	0.2159	0.1914
62.5	0.2328	0.2326	0.2327	0.2327		OD3	0.1507	0.2154	0.192
125	0.3574	0.3571	0.3478	0.3541		Average	0.1508	0.215633	0.191667
250	0.5382	0.5384	0.5388	0.538467		IL-1β pg	40	580.278	380.556
500	0.8123	0.8123	0.8125	0.812367
1000	1.2678	1.2674	1.2681	1.26777
2000	2.567	2.5673	2.5613	2.5652
0	0.0228
31.25	0.154833
62.5	0.2327
125	0.3541
250	0.538467
500	0.812367
1000	1.26777
2000	2.5652
