# Supplementary material for: Pseudorabies Virus UL4 protein promotes the ASC-dependent inflammasome activation and pyroptosis to exacerbate inflammation
Source: PLoS Pathog. 2024 Sep 24;20(9):e1012546. doi: 10.1371/journal.ppat.1012546 (PMC11421794; doi:10.1371/journal.ppat.1012546)
Supplement: S1 Data — (ZIP) [file ppat.1012546.s005.zip › Figure1-4, 5A-C, 6A-C, 6E, 6H-M and 7B-L. zip/Fig3/C/3.xlsx]

## Sheet: Sheet1
标曲/pg	OD1	OD2	OD3	Average			Mock	PRV	PRV-ΔUL4
0	0.0215	0.0218	0.0216	0.0216333		OD1	0.1682	0.2263	0.2041
31.25	0.1578	0.1579	0.1582	0.157967		OD2	0.1684	0.2259	0.2043
62.5	0.2318	0.2321	0.2319	0.231933		OD3	0.1684	0.2257	0.2039
125	0.3569	0.3567	0.3562	0.3566		Average	0.168333	0.225967	0.2041
250	0.5445	0.5446	0.5448	0.544633		IL-1β pg	30.303	554.242	355.455
500	0.8234	0.8239	0.8236	0.823633
1000	1.2942	1.2946	1.2951	1.29463
2000	2.4152	2.4151	2.4156	2.4153
0	0.0216333
31.25	0.157967
62.5	0.231933
125	0.3566
250	0.544633
500	0.823633
1000	1.29463
2000	2.4153
