# Supplementary material for: Pseudorabies Virus UL4 protein promotes the ASC-dependent inflammasome activation and pyroptosis to exacerbate inflammation
Source: PLoS Pathog. 2024 Sep 24;20(9):e1012546. doi: 10.1371/journal.ppat.1012546 (PMC11421794; doi:10.1371/journal.ppat.1012546)
Supplement: S2 Data — (ZIP) [file ppat.1012546.s006.zip]

Archive with 124 entries (93 files):
- Figure 5D/1/
- Figure 5D/1/Flag-ASC/
- Figure 5D/1/Flag-ASC/DAPI.tif
- Figure 5D/1/Flag-ASC/Flag-ASC .tif
- Figure 5D/1/Flag-ASC/Merge.tif
- Figure 5D/1/Flag-ASC+GFP-UL4/
- Figure 5D/1/Flag-ASC+GFP-UL4/1/
- Figure 5D/1/Flag-ASC+GFP-UL4/1/DAPI.tif
- Figure 5D/1/Flag-ASC+GFP-UL4/1/flag-asc.tif
- Figure 5D/1/Flag-ASC+GFP-UL4/1/Flag-ASC+GFP-UL4-1.csv
- Figure 5D/1/Flag-ASC+GFP-UL4/1/GFP-UL4.tif
- Figure 5D/1/Flag-ASC+GFP-UL4/1/Merge.tif
- Figure 5D/1/Flag-ASC+GFP-UL4/2/
- Figure 5D/1/Flag-ASC+GFP-UL4/2/DAPI.tif
- Figure 5D/1/Flag-ASC+GFP-UL4/2/Flag-ASC.tif
- Figure 5D/1/Flag-ASC+GFP-UL4/2/Flag-ASC+GFP-UL4-2.csv
- Figure 5D/1/Flag-ASC+GFP-UL4/2/GFP-UL4.tif
- Figure 5D/1/Flag-ASC+GFP-UL4/2/Merge.tif
- Figure 5D/1/Flag-CASP1/
- Figure 5D/1/Flag-CASP1/DAPI.tif
- Figure 5D/1/Flag-CASP1/Flag-CASP1.tif
- Figure 5D/1/Flag-CASP1/Merge.tif
- Figure 5D/1/Flag-CASP1+GFP-UL4/
- Figure 5D/1/Flag-CASP1+GFP-UL4/DAPI.tif
- Figure 5D/1/Flag-CASP1+GFP-UL4/Flag-ASC.tif
- Figure 5D/1/Flag-CASP1+GFP-UL4/Flag-CASP1+GFP-UL4.csv
- Figure 5D/1/Flag-CASP1+GFP-UL4/GFP-UL4.tif
- Figure 5D/1/Flag-CASP1+GFP-UL4/Merge.tif
- Figure 5D/1/Flag-NLRP3/
- Figure 5D/1/Flag-NLRP3/DAPI.tif
- Figure 5D/1/Flag-NLRP3/Flag-NLRP3 .tif
- Figure 5D/1/Flag-NLRP3/Merge.tif
- Figure 5D/1/Flag-NLRP3+GFP-UL4/
- Figure 5D/1/Flag-NLRP3+GFP-UL4/DAPI.tif
- Figure 5D/1/Flag-NLRP3+GFP-UL4/Flag-NLRP3.tif
- Figure 5D/1/Flag-NLRP3+GFP-UL4/GFP-UL4.tif
- Figure 5D/1/Flag-NLRP3+GFP-UL4/GFP-UL4+Flag-NLRP3.csv
- Figure 5D/1/Flag-NLRP3+GFP-UL4/Merge.tif
- Figure 5D/1/GFP-UL4/
- Figure 5D/1/GFP-UL4/DAPI.tif
- Figure 5D/1/GFP-UL4/GFP-UL4.tif
- Figure 5D/1/GFP-UL4/Merge.tif
- Figure 5D/2/
- Figure 5D/2/Flag-ASC/
- Figure 5D/2/Flag-ASC/DAPI.tif
- Figure 5D/2/Flag-ASC/flag-asc.tif
- Figure 5D/2/Flag-ASC/Merge.tif
- Figure 5D/2/Flag-ASC+GFP-UL4/
- Figure 5D/2/Flag-ASC+GFP-UL4/1/
- Figure 5D/2/Flag-ASC+GFP-UL4/1/DAPI.tif
- Figure 5D/2/Flag-ASC+GFP-UL4/1/flag-asc.tif
- Figure 5D/2/Flag-ASC+GFP-UL4/1/GFP-UL4.tif
- Figure 5D/2/Flag-ASC+GFP-UL4/1/Merge.tif
- Figure 5D/2/Flag-ASC+GFP-UL4/2/
- Figure 5D/2/Flag-ASC+GFP-UL4/2/DAPI.tif
- Figure 5D/2/Flag-ASC+GFP-UL4/2/GFP-UL4.tif
- Figure 5D/2/Flag-ASC+GFP-UL4/2/Merge.tif
- Figure 5D/2/Flag-ASC-2/
- Figure 5D/2/Flag-ASC-2/DAPI.tif
- Figure 5D/2/Flag-ASC-2/flag-asc.tif
- Figure 5D/2/Flag-ASC-2/Merge.tif
- Figure 5D/2/Flag-CASP1/
- Figure 5D/2/Flag-CASP1/DAPI.tif
- Figure 5D/2/Flag-CASP1/flag-casp1.tif
- Figure 5D/2/Flag-CASP1/Merge.tif
- Figure 5D/2/Flag-CASP1+GFP-UL4/
- Figure 5D/2/Flag-CASP1+GFP-UL4/DAPI.tif
- Figure 5D/2/Flag-CASP1+GFP-UL4/flag-casp1.tif
- Figure 5D/2/Flag-CASP1+GFP-UL4/gfp-ul4.tif
- Figure 5D/2/Flag-CASP1+GFP-UL4/Merge.tif
- Figure 5D/2/Flag-NLRP3/
- Figure 5D/2/Flag-NLRP3/DAPI.tif
- Figure 5D/2/Flag-NLRP3/Flag-NLRP3 .tif
- Figure 5D/2/Flag-NLRP3/Merge.tif
- Figure 5D/2/Flag-NLRP3+GFP-UL4/
- Figure 5D/2/Flag-NLRP3+GFP-UL4/DAPI.tif
- Figure 5D/2/Flag-NLRP3+GFP-UL4/Flag-NLRP3.tif
- Figure 5D/2/Flag-NLRP3+GFP-UL4/GFP-UL4.tif
- Figure 5D/2/Flag-NLRP3+GFP-UL4/Merge.tif
- Figure 5D/2/GFP-UL4/
- Figure 5D/2/GFP-UL4/DAPI.tif
- Figure 5D/2/GFP-UL4/GFP-UL4.tif
- Figure 5D/2/GFP-UL4/Merge.tif
- Figure 5D/3/
- Figure 5D/3/Flag-ASC/
- Figure 5D/3/Flag-ASC/DAPI-1.tif
- Figure 5D/3/Flag-ASC/DAPI-2.tif
- Figure 5D/3/Flag-ASC/flag-asc-1.tif
- Figure 5D/3/Flag-ASC/flag-asc-2.tif
- Figure 5D/3/Flag-ASC/Merge.tif
- Figure 5D/3/Flag-ASC/Merge-2.tif
- Figure 5D/3/Flag-ASC+GFP-UL4/
- Figure 5D/3/Flag-ASC+GFP-UL4/1/
- Figure 5D/3/Flag-ASC+GFP-UL4/1/DAPI.tif
- Figure 5D/3/Flag-ASC+GFP-UL4/1/flag-asc.tif
- Figure 5D/3/Flag-ASC+GFP-UL4/1/gfp-ul4.tif
- Figure 5D/3/Flag-ASC+GFP-UL4/1/Merge.tif
- Figure 5D/3/Flag-ASC+GFP-UL4/2/
- Figure 5D/3/Flag-ASC+GFP-UL4/2/DAPI.tif
- Figure 5D/3/Flag-ASC+GFP-UL4/2/Flag-ASC.tif
- Figure 5D/3/Flag-ASC+GFP-UL4/2/GFP-UL4.tif
- Figure 5D/3/Flag-ASC+GFP-UL4/2/Merge.tif
- Figure 5D/3/Flag-CASP1/
- Figure 5D/3/Flag-CASP1/DAPI.tif
- Figure 5D/3/Flag-CASP1/flag-casp1.tif
- Figure 5D/3/Flag-CASP1/Merge.tif
- Figure 5D/3/Flag-CASP1+GFP-UL4/
- Figure 5D/3/Flag-CASP1+GFP-UL4/DAPI.tif
- Figure 5D/3/Flag-CASP1+GFP-UL4/flag-casp1.tif
- Figure 5D/3/Flag-CASP1+GFP-UL4/GFP-UL4.tif
- Figure 5D/3/Flag-CASP1+GFP-UL4/Merge.tif
- Figure 5D/3/Flag-NLRP3/
- Figure 5D/3/Flag-NLRP3/DAPI.tif
- Figure 5D/3/Flag-NLRP3/flag-nlrp3.tif
- Figure 5D/3/Flag-NLRP3/Merge.tif
- Figure 5D/3/Flag-NLRP3+GFP-UL4/
- Figure 5D/3/Flag-NLRP3+GFP-UL4/DAPI.tif
- Figure 5D/3/Flag-NLRP3+GFP-UL4/flag-nlrp3.tif
- Figure 5D/3/Flag-NLRP3+GFP-UL4/gfp-ul4.tif
- Figure 5D/3/Flag-NLRP3+GFP-UL4/Merge.tif
- Figure 5D/3/GFP-UL4/
- Figure 5D/3/GFP-UL4/DAPI.tif
- Figure 5D/3/GFP-UL4/gfp-ul4.tif
- Figure 5D/3/GFP-UL4/Merge.tif
