# Supplementary material for: Pseudorabies Virus UL4 protein promotes the ASC-dependent inflammasome activation and pyroptosis to exacerbate inflammation
Source: PLoS Pathog. 2024 Sep 24;20(9):e1012546. doi: 10.1371/journal.ppat.1012546 (PMC11421794; doi:10.1371/journal.ppat.1012546)
Supplement: S2 Data — (ZIP) [file ppat.1012546.s006.zip › Figure 5D/1/Flag-ASC+GFP-UL4/1/Flag-ASC+GFP-UL4-1.csv]

X	Red	Green
0	255	129
1	255	207.998
2	255	243.373
3	255	208.095
4	255	255
5	255	255
6	255	255
7	255	255
8	255	255
9	255	255
10	255	255
11	255	255
12	255	255
13	255	255
14	255	255
15	255	255
16	255	255
17	255	255
18	255	255
19	255	255
20	255	255
21	250.905	255
22	247.117	255
23	236.105	255
24	217.395	255
25	202.882	255
26	208.643	255
27	206.305	255
28	192.592	255
29	189.829	255
30	209.291	255
31	182.578	247.648
32	188.625	250.949
33	183.307	255
34	180.249	255
35	181.1	255
36	176.743	255
37	172.62	255
38	175.924	255
39	173.848	205.287
40	182.27	223.99
41	177.238	253.55
42	172.263	206.57
43	178.632	202.783
44	185.767	253.645
45	203.962	195.101
46	196.368	127.212
47	209.553	190.855
48	228.12	181.8
49	203.31	223.656
50	196.863	225.809
51	188.513	183.099
52	185.594	224.688
53	173.339	185.945
54	155.382	238.974
55	147.296	200.973
56	134.756	134.607
57	133.064	234.966
58	142.346	207.713
59	140.324	208.706
60	134.529	194.094
61	140.522	165.065
62	136.649	150.705
63	128.695	199.935
64	137.342	147.622
65	148.209	136.758
66	162.47	83.539
67	194.323	182.298
68	200.263	241.674
69	185.301	136.001
70	181.805	109.323
71	174.76	87.314
72	189.482	95.005
73	225.059	181.583
74	207.826	108.622
75	209.082	68.136
76	201.203	89.812
77	178.039	120.251
78	176.756	133.635
79	158.412	86.527
80	138.855	43.491
81	130.577	120.911
82	112.457	143.227
83	100.096	67.685
84	107.218	38.542
85	100.191	29.026
86	96.761	77.337
87	93.645	51.144
88	107.546	39.731
89	87.545	42.618
90	82.591	44.305
91	85.314	14.307
92	82.183	27.654
93	84.076	116.693
94	76.928	19.909
95	70.875	3.74
96	62.151	12.976
97	60.294	1.123
98	53.622	1.541
99	48.278	26
100	49.011	71.423
101	45.772	30.754
102	43.769	3.603
103	46.212	1.291
104	45.304	9.234
105	41.93	0.11
106	41.766	10.188
107	37.228	1.878
108	33.347	2.691
109	35.501	16.876
110	32.494	1.729
111	32.655	5.792
112	33.667	6.091
113	34.832	0
114	31.075	0.867
115	36.196	0.575
116	31.054	30.907
117	26.444	43.771
118	25.602	19.976
119	28.725	0.144
120	23.362	17.63
121	27.539	7.881
122	26.433	0.04
123	24.561	10.897
124	24.648	0.032
125	22.967	2.647
126	24.769	0.868
127	25.798	10.216
128	25.76	7.709
129	22.648	7.678
130	26.45	38.922
131	24.576	5.142
132	23.619	1.949
133	23.242	0.151
134	26.608	0
135	18.059	0
136	23.25	8.216
137	21.017	9.756
138	20.889	0.153
139	16.916	1.372
140	22.114	1.415
141	24.72	6.706
142	24.802	8.848
143	25.275	30.256
144	24.631	24.811
145	20.145	24.29
146	21.866	21.584
147	20.982	3.121
148	23.687	0
149	22.91	0.281
150	17.477	0.089
151	22.798	0
152	22.005	0
153	21.439	0
154	22.688	0
155	21.539	0
156	20.013	0.064
157	23.556	10.889
158	20.012	3.686
159	18.44	10.506
160	16.497	12.211
161	18.946	1.032
162	20.606	8.033
163	20.919	15.605
164	21.025	3.043
165	15.502	0.37
166	20.608	0.098
167	16.441	0.755
168	13.129	0
169	15.65	0.261
170	14.547	0.558
171	16.786	0.003
172	15.983	0.8
173	16.392	5.362
174	16.318	3.495
175	17.023	5.662
176	15.256	0.09
177	16.513	0
178	14.2	5.718
179	13.028	2.033
180	14.134	0
181	17.659	0
182	14.265	0
183	15.712	0
184	14.253	0
185	13.635	0
186	18.426	0
187	17.872	0
188	16.572	0.831
189	14.372	0
190	15.225	4.657
191	13.036	18.175
192	11.644	2.598
193	12.326	0
194	13.687	1.705
195	12.846	0
196	14.992	0
197	14.546	1.813
198	13.051	1.545
199	13.31	1.5
200	11.23	4.447
201	14.274	3.938
202	13.889	0
203	14.45	0
204	14.182	0
205	11.611	0
206	10.611	0
207	11.013	0
208	12.626	0
209	11.137	0
210	12.16	0
211	12.33	0.504
212	15.033	3.341
213	12.196	0.171
214	11.378	0
215	10.714	0
216	12.71	17.375
217	11.286	1.897
218	10.938	1.156
219	12.243	0
220	15.188	0
221	15.829	6.734
222	12.346	0
223	13.66	0
224	12.714	0.236
225	12.88	0
226	12.059	1.827
227	10.188	0
228	9.89	0
229	12.27	0
230	12.24	0.97
231	11.422	6.026
232	13.645	12.465
233	15.451	0.121
234	12.558	3.496
235	11.227	0.595
236	10.55	0
237	12.263	0
238	14.507	0.205
239	13.145	0
240	12.324	0
241	12.224	0
242	13.225	0
243	11.631	0
244	14.375	0.087
245	11.67	2.29
246	12.197	0.849
247	12.468	0
248	11.914	0
249	13.022	0
250	11.353	2.259
251	12.023	2.106
252	12.948	2.608
253	10.756	0
254	12.274	0
255	11.282	0
256	11.522	0
257	12.034	0
258	11.221	0
259	12.606	0
260	13.659	24.115
261	12.948	0
262	11.365	0
263	11.393	0
264	10.956	0
265	12.425	0
266	11.392	0
267	11.608	0
268	10.142	0
269	10.015	0
270	10.409	2.345
271	12.15	0
272	13.813	0
273	12.032	0
274	10.618	0
275	12.374	0.083
276	12.031	0
277	12.231	0
278	11.29	0
279	11.446	0
280	13.09	1.197
281	11.326	1.244
282	11.059	0
283	10.017	0
284	11.855	0.259
285	11.972	8.158
286	10.945	12.538
287	11.642	1.658
288	14.88	2.858
289	10.301	17.803
290	10.621	0.767
291	11.616	0
292	11.687	0
293	13.606	0
294	13.609	0
295	16.493	0
296	11.126	0
297	12.35	1.716
298	11.017	2.644
299	10.299	2.799
300	10.245	0
301	11.538	0
302	12.617	0
303	10.431	0
304	10.416	0
305	11.068	0
306	10.267	0
307	10.36	0
308	10.886	0
309	12.37	0
310	12.153	0
311	12.448	0
312	12.543	0
313	12.417	0
314	13.444	0
315	10.938	0
316	10.052	0
317	11.624	0
318	11.695	0
319	11.543	0.418
320	11.995	3.086
321	10.536	0.041
322	13.229	0
323	11.5	0
324	11.051	0
325	10.796	0
326	10.988	0
327	9.366	0
328	10.447	0
329	12.071	0
330	14.455	15.423
331	12.27	49.348
332	12.687	0.503
333	11.49	0
334	10.136	0
335	12.643	0
336	14.164	12.268
337	13.666	4.214
338	13.651	14.655
339	12.816	0
340	11.69	0
341	10.793	0
342	11.728	0
343	12.814	0
344	12.944	0.238
345	13.434	4.551
346	14.437	0.1
347	14.897	2.33
348	15.151	0.423
349	12.884	0
350	13.26	9.014
351	13.433	27.678
352	13.249	0.083
353	13.869	0
354	15.746	11.408
355	16.06	5.494
356	15.452	0
357	12.786	0
358	14.919	0
359	13.151	0
360	14.181	0
361	15.646	0.169
362	15.927	5.625
363	15.085	0.897
364	15.314	9.668
365	15.821	4.994
366	16.537	0
367	17.849	0
368	16.838	0
369	19.672	4.179
370	18.866	0
371	19.684	0
372	20.76	0
373	20.351	0
374	22.584	0
375	20.867	3.206
376	21.08	0
377	24.548	0
378	25.346	0
379	28.338	0
380	25.41	0
381	27.038	0.423
382	27.121	0
383	19.6	0
384	25.296	0
385	26.396	11.778
386	30.448	8.761
387	34.909	8.156
388	39.853	29.299
389	39.626	17.295
390	38.914	0
391	37.992	4.307
392	38.98	8.024
393	40.681	9.868
394	44.199	0.607
395	47.653	11.142
396	51.387	20.193
397	55.694	26.75
398	56.499	4.316
399	52.883	9.279
400	57.98	22.122
401	51.858	9.851
402	50.266	23.68
403	51.498	11.554
404	45.802	2.984
405	51.131	2.758
406	46.613	6.686
407	47.07	7.121
408	50.694	26.062
409	45.932	19.281
410	48.266	65.361
411	49.236	28.467
412	47.756	16.107
413	48.285	30.207
414	47.792	26.04
415	45.495	0.393
416	42.396	4.683
417	43.935	0.722
418	44.311	2.614
419	50.739	10.427
420	44.405	19.421
421	48.52	3.824
422	48.495	2.839
423	49.948	5.575
424	54.952	4.425
425	55.144	8.822
426	54.714	2.812
427	55.197	33.968
428	59.795	45.558
429	54.83	5.297
430	66.074	1.386
431	65.747	0
432	69.267	19.418
433	74.986	50.569
434	80.204	85.238
435	79.517	69.871
436	83.251	87.526
437	91.145	36.766
438	81.357	122.105
439	66.713	161.316
440	63.509	228.768
441	69.532	249.993
442	73.377	186.3
443	83.244	177.269
444	81.844	165.928
445	81.174	42.86
446	76.82	58.653
447	75.258	72.663
448	76.045	64.249
449	81.298	0.048
450	69.165	5.506
451	72.354	73.775
452	63.403	100.909
453	56.282	123.367
454	65.001	105.284
455	54.163	158.945
456	44.346	136.907
457	40.927	118.894
458	37.921	142.841
459	37.914	173.662
460	39.532	167.567
461	30.532	143.556
462	31.508	139.299
463	32.822	139.005
464	31.418	105.651
465	32.223	138.647
466	24.563	160.864
467	26.004	73.132
468	26.037	85.855
469	26.256	122.009
470	23.552	71.52
471	25	50
