# Supplementary material for: Pseudorabies Virus UL4 protein promotes the ASC-dependent inflammasome activation and pyroptosis to exacerbate inflammation
Source: PLoS Pathog. 2024 Sep 24;20(9):e1012546. doi: 10.1371/journal.ppat.1012546 (PMC11421794; doi:10.1371/journal.ppat.1012546)
Supplement: S2 Data — (ZIP) [file ppat.1012546.s006.zip › Figure 5D/1/Flag-ASC+GFP-UL4/2/Flag-ASC+GFP-UL4-2.csv]

X	Red	Green
0	0	25
0.0495	0	12.167
0.099	0	16.267
0.1485	0	3.767
0.198	0	12.686
0.2475	0	9.14
0.297	0	13.717
0.3465	0	19.5
0.396	0	9.883
0.4455	0	8.62
0.495	0	0
0.5446	0	0.43
0.5941	0	8.049
0.6436	0	0.471
0.6931	0	0
0.7426	0	0
0.7921	0	0
0.8416	0	0
0.8911	0	0.66
0.9406	0	0
0.9901	0	0
1.0396	0	0
1.0891	0	1.29
1.1386	0	8.674
1.1881	0	4.156
1.2376	0	1.079
1.2871	0	0
1.3366	0	0
1.3861	0	0
1.4356	0	0
1.4851	0	0.613
1.5347	0	0
1.5842	0	0
1.6337	0	0
1.6832	0	0
1.7327	0	0
1.7822	0	0
1.8317	0	0
1.8812	0	0
1.9307	0	0
1.9802	0	0
2.0297	0	0
2.0792	0	0
2.1287	0	0
2.1782	0	0
2.2277	0	0
2.2772	0	0
2.3267	0	0
2.3762	0	0
2.4257	0	0
2.4752	0	0
2.5248	0	0
2.5743	0	0
2.6238	0	0
2.6733	0	0
2.7228	0	0
2.7723	0	0
2.8218	0	2.652
2.8713	0	1.761
2.9208	0	0
2.9703	0	0
3.0198	0	0
3.0693	0	0
3.1188	0	0
3.1683	0	0
3.2178	0	0
3.2673	0	0
3.3168	0	0
3.3663	0	0
3.4158	0	0
3.4653	0	0
3.5149	0	0
3.5644	0	0
3.6139	0	0
3.6634	0	0
3.7129	0	0
3.7624	0	0
3.8119	0	0
3.8614	0	0
3.9109	0	0
3.9604	0	0
4.0099	0	0
4.0594	0	0
4.1089	0	0
4.1584	0	0
4.2079	0	0
4.2574	0	0
4.3069	0	0
4.3564	0	0
4.4059	0	0
4.4554	0	0
4.505	0	0
4.5545	0	0
4.604	0	0
4.6535	0	0
4.703	0	0
4.7525	0	0
4.802	0	0
4.8515	0	0
4.901	0	0
4.9505	0	0
5	0	0
5.0495	0	0
5.099	0	0
5.1485	0	0
5.198	0	0
5.2475	0	0
5.297	0	0
5.3465	0	0
5.396	0	0
5.4455	0	0
5.495	0	0
5.5446	0	0
5.5941	0	0
5.6436	0	0
5.6931	0	0
5.7426	0	0
5.7921	0	0
5.8416	0	0
5.8911	0	0
5.9406	0	0
5.9901	0	0
6.0396	0	0
6.0891	0	0
6.1386	0	0
6.1881	0	0
6.2376	0	0
6.2871	0	0
6.3366	0	0
6.3861	0	0
6.4356	0	0
6.4851	0	0
6.5347	0	0
6.5842	0	0
6.6337	0	0
6.6832	0	0
6.7327	0	0.339
6.7822	0	1.883
6.8317	0	0
6.8812	0	0
6.9307	0	0
6.9802	0	0
7.0297	0	0
7.0792	0	0
7.1287	0	0
7.1782	0	0
7.2277	0	0
7.2772	0	0
7.3267	0	0
7.3762	0	0
7.4257	0	0
7.4752	0	0
7.5248	0	0
7.5743	0	0
7.6238	0	0
7.6733	0	0
7.7228	0	0
7.7723	0	0
7.8218	0	0
7.8713	0	0.504
7.9208	0	4.691
7.9703	0	0
8.0198	0	0
8.0693	0	0
8.1188	0	0
8.1683	0	0
8.2178	0	0
8.2673	0	0
8.3168	0	0
8.3663	0	0
8.4158	0	0
8.4653	0	0
8.5149	0	0
8.5644	0	0
8.6139	0	0
8.6634	0	0
8.7129	0	0
8.7624	0	11.562
8.8119	0	1.875
8.8614	0	10.209
8.9109	0	4.134
8.9604	0	0
9.0099	0	0
9.0594	0	0
9.1089	0	0
9.1584	0	0
9.2079	0	0
9.2574	0	0
9.3069	0	0
9.3564	0	0
9.4059	0	0
9.4554	0	0
9.505	0	0
9.5545	0	0
9.604	0	0
9.6535	0	0
9.703	0	0
9.7525	0	0
9.802	0	0
9.8515	0	0
9.901	0	0
9.9505	0	0
10	0	0
10.0495	0	0
10.099	0	0
10.1485	0	0
10.198	0	0
10.2475	0	0
10.297	0	3.862
10.3465	0	3.224
10.396	0	0
10.4455	0	0
10.495	0	0
10.5446	0	0
10.5941	0	3.222
10.6436	0	0
10.6931	0	0
10.7426	0	0
10.7921	0	0
10.8416	0	0
10.8911	0	0
10.9406	0	0
10.9901	0	0.419
11.0396	0	0
11.0891	0	0
11.1386	0	0.712
11.1881	0	0.725
11.2376	0	7.981
11.2871	0	3.523
11.3366	0	1.63
11.3861	0	27.734
11.4356	0	18.025
11.4851	0	0.686
11.5347	0	2.961
11.5842	0	4.518
11.6337	0	3.893
11.6832	0	15.964
11.7327	0	0.102
11.7822	0	24.63
11.8317	0	15.07
11.8812	0	17.087
11.9307	0	16.755
11.9802	4.342	17.782
12.0297	7.631	26.476
12.0792	6.117	31.739
12.1287	16.159	43.603
12.1782	31.549	47.02
12.2277	42.209	47.082
12.2772	70.161	31.274
12.3267	78.84	99.568
12.3762	85.233	78.398
12.4257	124.434	132.988
12.4752	137.995	102.302
12.5248	149.501	108.898
12.5743	177.374	166.767
12.6238	188.333	148.752
12.6733	190.667	155.169
12.7228	205.461	194.835
12.7723	221.008	186.012
12.8218	225.768	183.364
12.8713	228.047	195.798
12.9208	238.731	199.571
12.9703	241.615	202.33
13.0198	245.91	100.216
13.0693	245.286	171.621
13.1188	249.273	176.448
13.1683	253.298	210.62
13.2178	254.287	228.071
13.2673	254.444	216.299
13.3168	254.504	205.914
13.3663	255	220.365
13.4158	255	237.284
13.4653	255	232.612
13.5149	255	176.104
13.5644	255	226.73
13.6139	255	234.262
13.6634	255	238.883
13.7129	255	181.966
13.7624	255	233.226
13.8119	255	246.742
13.8614	255	250.701
13.9109	255	251.286
13.9604	255	248.32
14.0099	255	254.567
14.0594	255	253.614
14.1089	255	253.244
14.1584	255	254.812
14.2079	255	251.483
14.2574	255	253.898
14.3069	255	255
14.3564	255	254.272
14.4059	255	254.926
14.4554	255	254.265
14.505	255	251.153
14.5545	255	250.062
14.604	255	254.821
14.6535	255	254.889
14.703	255	254.917
14.7525	255	250.193
14.802	255	192.86
14.8515	255	251.543
14.901	255	254.192
14.9505	255	243.09
15	255	252.709
15.0495	255	254.957
15.099	255	254.007
15.1485	255	254.401
15.198	255	255
15.2475	255	255
15.297	255	255
15.3465	255	254.574
15.396	255	253.676
15.4455	255	255
15.495	255	254.561
15.5446	255	254.98
15.5941	255	254.791
15.6436	255	254.759
15.6931	255	255
15.7426	255	255
15.7921	255	255
15.8416	255	255
15.8911	255	255
15.9406	255	255
15.9901	255	255
16.0396	255	255
16.0891	255	255
16.1386	255	255
16.1881	255	255
16.2376	255	255
16.2871	255	255
16.3366	255	255
16.3861	255	255
16.4356	255	255
16.4851	255	255
16.5347	255	254.778
16.5842	255	255
16.6337	255	255
16.6832	255	255
16.7327	255	255
16.7822	255	255
16.8317	255	255
16.8812	255	255
16.9307	255	255
16.9802	255	255
17.0297	255	255
17.0792	255	255
17.1287	255	255
17.1782	255	255
17.2277	255	255
17.2772	255	255
17.3267	255	255
17.3762	255	255
17.4257	255	255
17.4752	255	255
17.5248	255	255
17.5743	255	255
17.6238	255	254.811
17.6733	255	255
17.7228	255	255
17.7723	255	254.9
17.8218	255	254.204
17.8713	255	255
17.9208	255	255
17.9703	255	255
18.0198	255	255
18.0693	255	255
18.1188	255	253.529
18.1683	255	248.381
18.2178	255	247.351
18.2673	255	254.092
18.3168	255	251.94
18.3663	255	246.994
18.4158	255	251.09
18.4653	255	254.933
18.5149	255	255
18.5644	255	222.183
18.6139	255	243.195
18.6634	255	250.183
18.7129	255	254.963
18.7624	255	251.636
18.8119	255	250.779
18.8614	255	251.133
18.9109	255	247.256
18.9604	255	233.082
19.0099	255	247.273
19.0594	255	245.979
19.1089	255	250.232
19.1584	255	218.936
19.2079	255	207.572
19.2574	254.014	240.437
19.3069	252.65	210.809
19.3564	253.747	214.185
19.4059	249.247	223.382
19.4554	239.644	245.609
19.5049	232.59	235.686
19.5545	230.46	237.443
19.604	227.277	230.598
19.6535	213.273	193.918
19.703	218.385	190.081
19.7525	203.953	153.205
19.802	212.02	178.499
19.8515	191.547	205.461
19.901	194.793	165.312
19.9505	185.619	153.806
20	182.653	178.343
20.0495	177.278	158.839
20.099	169.536	147.745
20.1485	158.533	187.756
20.198	156.943	138.747
20.2475	156.467	136.809
20.297	146.845	176.451
20.3465	88.678	187.41
20.396	111.526	137.805
20.4455	129.868	84.519
20.4951	106.824	121.215
20.5446	81.382	161.157
20.5941	74.956	78.42
20.6436	84.334	65.799
20.6931	73.316	118.752
20.7426	62.053	109.65
20.7921	63.729	159.97
20.8416	63.493	163.517
20.8911	54.361	134.963
20.9406	52.737	167.685
20.9901	50.583	237.028
21.0396	69.668	159.754
21.0891	55.904	190.521
21.1386	63.74	224.973
21.1881	38.678	240.475
21.2376	40.787	203.458
21.2871	36.221	182.336
21.3366	33.599	225.251
21.3861	56.316	225.471
21.4356	48.733	216.195
21.4851	38.978	253.959
21.5347	42.481	253.655
21.5842	29.094	255
21.6337	32.585	254.993
21.6832	24.429	255
21.7327	22.754	255
21.7822	25.905	255
21.8317	25.289	255
21.8812	23.414	255
21.9307	28.45	255
21.9802	32.063	255
22.0297	28.638	255
22.0792	24.811	255
22.1287	35.967	255
22.1782	28.217	255
22.2277	37.524	255
22.2772	27.177	255
22.3267	28.358	255
22.3762	32.727	255
22.4257	15.307	255
22.4752	14.716	255
22.5248	27.982	255
22.5743	23.389	255
22.6238	18.936	255
22.6733	25.087	255
22.7228	20.157	255
22.7723	12.207	254.816
22.8218	7.25	252.899
22.8713	8.213	245.382
22.9208	7.637	247.739
22.9703	13.312	241.15
23.0198	13.966	249.435
23.0693	9.498	252.314
23.1188	6.159	229.027
23.1683	9.392	231.476
23.2178	5.251	238.156
23.2673	2.98	207.058
23.3168	3.072	219.624
23.3663	2.141	236.522
23.4158	2.377	241.564
23.4653	19.858	234.898
23.5149	29.115	224.291
23.5644	17.918	221.961
23.6139	13.163	229.36
23.6634	3.042	212.865
23.7129	21.617	196.87
23.7624	19.679	213.191
23.8119	14.843	229.836
23.8614	11.647	211.705
23.9109	3.037	223.193
23.9604	6.57	250.316
24.0099	17.83	238.776
24.0594	24.632	240.588
24.1089	15.242	252.441
24.1584	14.282	236.794
24.2079	14.795	241.915
24.2574	13.249	193.111
24.3069	4.753	209.734
24.3564	3.015	191.95
24.4059	2.317	166.757
24.4554	3.018	196.679
24.5049	5.946	186.677
24.5545	1.532	200.704
24.604	4.797	187.395
24.6535	0.747	223.731
24.703	2.739	179.604
24.7525	1.491	138.17
24.802	2.933	56.534
24.8515	2.09	135.109
24.901	0.188	184.444
24.9505	0.114	136.89
25	0	79.174
25.0495	0	64.455
25.099	0	57.26
25.1485	0	49.795
25.198	0	84.221
25.2475	0.049	61.785
25.297	1	22
