# Supplementary material for: Pseudorabies Virus UL4 protein promotes the ASC-dependent inflammasome activation and pyroptosis to exacerbate inflammation
Source: PLoS Pathog. 2024 Sep 24;20(9):e1012546. doi: 10.1371/journal.ppat.1012546 (PMC11421794; doi:10.1371/journal.ppat.1012546)
Supplement: S2 Data — (ZIP) [file ppat.1012546.s006.zip › Figure 5D/1/Flag-CASP1+GFP-UL4/Flag-CASP1+GFP-UL4.csv]

X	Y	Y
0	138	6
0.0505	162.938	0.28
0.101	155.495	3.829
0.1515	153.351	1.92
0.202	163.236	6.016
0.2525	174.911	12.657
0.303	182.543	11.001
0.3535	182.923	8.765
0.404	183.19	12.747
0.4545	205.914	14.217
0.505	185.228	23.198
0.5555	183.558	40.829
0.606	201.804	43.112
0.6565	212.517	51.435
0.707	205.018	24.694
0.7575	217.963	35.878
0.808	247.619	37.364
0.8585	242.852	37.855
0.909	233.185	40.615
0.9595	239.199	33.054
1.01	247.662	30.757
1.0606	254.588	30.401
1.1111	250.029	18.535
1.1616	251.052	10.129
1.2121	255	12.28
1.2626	254.878	3.678
1.3131	252.882	0.572
1.3636	246.567	0.011
1.4141	247.77	3.609
1.4646	249.618	1.348
1.5151	240.236	0.696
1.5656	243.825	0.825
1.6161	246.372	1.784
1.6666	251.407	4.293
1.7171	247.021	3.148
1.7676	247.053	6.599
1.8181	250.79	2.405
1.8686	241.63	0.087
1.9191	248.719	0.406
1.9696	251.702	1.06
2.0201	244.955	4.398
2.0706	239.772	0.204
2.1211	240.421	0.941
2.1716	249.856	11.002
2.2221	245.286	7.157
2.2726	238.174	2.624
2.3231	247.296	4.017
2.3736	255	7.056
2.4241	240.929	0.494
2.4746	237.017	0.686
2.5251	243.618	0.751
2.5756	225.663	0.761
2.6261	221.816	0
2.6766	218.517	0
2.7271	206.874	0
2.7776	206.309	19.051
2.8281	202.603	8.206
2.8786	197.152	3.398
2.9291	188.519	0
2.9796	187.519	0.548
3.0301	168.699	0.984
3.0807	167.909	0
3.1312	178.434	0
3.1817	178.046	0
3.2322	174.467	1.071
3.2827	179.655	8.529
3.3332	177.004	0.176
3.3837	205.202	1.59
3.4342	178.439	16.113
3.4847	146.031	16.98
3.5352	134.12	13.323
3.5857	121.161	32.899
3.6362	109.867	50.347
3.6867	110.657	71.556
3.7372	111.799	72.739
3.7877	93.703	51.458
3.8382	76.244	33.999
3.8887	79.925	29.468
3.9392	92.742	37.797
3.9897	85.6	45.059
4.0402	80.362	18.281
4.0907	61.864	40.494
4.1412	67.739	13.442
4.1917	68.555	4.461
4.2422	68.001	0.326
4.2927	67.178	3.279
4.3432	53.217	2.542
4.3937	51.191	3.308
4.4442	56.122	2.898
4.4947	59.062	0
4.5452	44.682	0
4.5957	43.494	0
4.6462	56.19	0
4.6967	45.532	0
4.7472	60.976	0
4.7977	56.438	0
4.8482	52.825	0
4.8987	41.431	1.35
4.9492	47.497	0.495
4.9997	49.898	0
5.0502	45.53	0.935
5.1007	52.271	0.6
5.1513	53.582	0
5.2018	61.701	0
5.2523	43.466	0
5.3028	51.575	0
5.3533	43.92	0
5.4038	41.262	0
5.4543	24.369	0
5.5048	36.184	0
5.5553	30.768	0
5.6058	47.673	0
5.6563	41.963	0
5.7068	38.04	0
5.7573	43.823	0
5.8078	35.75	0
5.8583	33.957	0
5.9088	38.383	0
5.9593	23.837	0
6.0098	30.439	0
6.0603	34.254	0
6.1108	19.824	0
6.1613	31.025	0
6.2118	28.242	0
6.2623	21.11	0
6.3128	28.265	0
6.3633	35.648	0
6.4138	25.301	0
6.4643	18.505	0
6.5148	15.981	0
6.5653	11.671	0
6.6158	12.082	0
6.6663	24.54	0
6.7168	25.543	0
6.7673	16.591	0
6.8178	34.015	0
6.8683	19.635	0
6.9188	19.455	0
6.9693	21.588	0
7.0198	17.22	0
7.0703	11.063	0
7.1208	13.703	0
7.1714	25.425	0
7.2219	16.902	0
7.2724	12.358	0
7.3229	19.835	0
7.3734	19.643	0
7.4239	28.711	0
7.4744	6.995	0
7.5249	11.954	0
7.5754	24.261	0
7.6259	15.523	0
7.6764	12.538	0
7.7269	11.847	0
7.7774	11.599	0
7.8279	14.222	0
7.8784	13.675	0
7.9289	20.599	0
7.9794	9.445	0
8.0299	12.187	0
8.0804	6.291	0
8.1309	13.929	0
8.1814	5.642	0
8.2319	7.439	0
8.2824	10.748	0
8.3329	13.089	0
8.3834	14.915	0
8.4339	12.987	0
8.4844	10.355	0
8.5349	5.016	0
8.5854	2.02	0
8.6359	9.071	0
8.6864	3.065	0
8.7369	6.045	0
8.7874	6.033	0
8.8379	7.359	0
8.8884	7.866	0
8.9389	8.905	0
8.9894	11.168	0
9.0399	7.85	0
9.0904	17.127	0
9.1409	14.599	0
9.1915	6.466	0
9.242	12.073	0
9.2925	10.834	0
9.343	3.465	0
9.3935	16.999	0
9.444	7.661	0
9.4945	6.727	0
9.545	5.069	0
9.5955	13.869	0
9.646	16.36	0
9.6965	17.205	0
9.747	16.178	0
9.7975	12.512	0
9.848	10.664	0
9.8985	11.284	0
9.949	9.833	0
9.9995	24.515	0
10.05	9.174	0
10.1005	17.407	0
10.151	21.065	0
10.2015	19.855	0
10.252	13.712	0
10.3025	12.929	0
10.353	16.136	0
10.4035	19.571	0
10.454	23.173	0
10.5045	32.843	0
10.555	18.08	0
10.6055	8.274	0
10.656	13.819	0
10.7065	27.122	0
10.757	16.006	0
10.8075	3.06	0
10.858	13.31	0
10.9085	14.505	0
10.959	21.847	0
11.0095	20.107	0
11.06	17.52	0
11.1105	16.833	0
11.161	16.568	0
11.2115	13.3	0
11.2621	18.366	0
11.3126	19.03	0
11.3631	24.84	0
11.4136	15.473	0
11.4641	11.047	0
11.5146	9.352	0
11.5651	18.216	0
11.6156	18.432	0
11.6661	12.568	0
11.7166	13.676	0
11.7671	22.791	0
11.8176	26.71	0
11.8681	16.033	0
11.9186	10.924	0
11.9691	20.982	0
12.0196	14.761	0
12.0701	14.112	0
12.1206	21.14	0
12.1711	11.938	0
12.2216	23.258	0
12.2721	18.778	0
12.3226	16.092	0
12.3731	19.82	0
12.4236	24.961	0
12.4741	16.019	0
12.5246	14.885	0
12.5751	7.803	0
12.6256	11.941	0.372
12.6761	21.071	5.377
12.7266	26.045	0.089
12.7771	16.153	0
12.8276	19.599	0
12.8781	23.932	1.664
12.9286	18.198	1.765
12.9791	17.388	0.002
13.0296	21.137	0
13.0801	16.375	0
13.1306	31.088	0
13.1811	27.492	0
13.2316	19.436	0
13.2822	20.343	0
13.3327	11.255	0
13.3832	22.322	0.006
13.4337	18.893	0.524
13.4842	18.525	0.026
13.5347	14.909	0
13.5852	16.528	0
13.6357	27.084	0
13.6862	25.934	0.767
13.7367	22.683	0
13.7872	21.08	0
13.8377	17.877	0
13.8882	21.795	0
13.9387	21.505	0
13.9892	21.914	0
14.0397	11.252	0
14.0902	10.78	0
14.1407	11.324	0
14.1912	8.621	0
14.2417	16.127	0
14.2922	14.886	0
14.3427	6.99	0
14.3932	7.841	0
14.4437	8.634	0
14.4942	12.4	0
14.5447	8.831	0
14.5952	15.864	0
14.6457	13.683	0
14.6962	12.338	0
14.7467	18.189	1.026
14.7972	4.331	0.233
14.8477	1.406	1.449
14.8982	4.136	0.258
14.9487	7.108	0
14.9992	10.988	0
15.0497	7.082	0
15.1002	5.131	0
15.1507	9.637	0
15.2012	7.374	0
15.2517	4.307	0
15.3022	8.203	0.153
15.3528	10.544	1.871
15.4033	10.311	0.698
15.4538	7.048	0.027
15.5043	6.873	4.734
15.5548	15.113	2.027
15.6053	14.039	0.154
15.6558	14.299	0.589
15.7063	18.009	0
15.7568	18.313	0
15.8073	11.621	0
15.8578	15.166	0
15.9083	26.317	0
15.9588	21.432	0.158
16.0093	32.909	0.209
16.0598	14.619	0.531
16.1103	25.203	0.087
16.1608	12.413	2.688
16.2113	19.413	12.337
16.2618	31.964	1.52
16.3123	41.282	2.553
16.3628	28.827	6.21
16.4133	27.453	2.689
16.4638	30.604	5.094
16.5143	29.495	5.992
16.5648	29.332	5.369
16.6153	31.476	6.332
16.6658	36.657	4.345
16.7163	57.113	6.402
16.7668	24.872	12.325
16.8173	13.315	1.56
16.8678	32.06	3.162
16.9183	36.119	3.685
16.9688	44.119	0.838
17.0193	36.35	5.068
17.0698	32.247	2.955
17.1203	38.21	5.263
17.1708	35.822	6.004
17.2213	45.867	5.623
17.2718	33.961	3.725
17.3223	24.117	2.884
17.3729	32.683	23.059
17.4234	31.823	1.561
17.4739	28.122	0.639
17.5244	24.703	5.517
17.5749	29.477	2.879
17.6254	26.288	4.255
17.6759	28.797	7.987
17.7264	35.645	8.621
17.7769	42.202	9.674
17.8274	39.548	7.646
17.8779	45.723	9.619
17.9284	53.419	12.295
17.9789	55.361	2.094
18.0294	49.623	7.688
18.0799	48.148	12.771
18.1304	39.853	8.715
18.1809	48.213	19.232
18.2314	43.915	34.336
18.2819	50.305	30.714
18.3324	67.7	31.429
18.3829	72.709	45.095
18.4334	72.247	59.934
18.4839	73.377	57.662
18.5344	83.223	67.454
18.5849	99.77	63.913
18.6354	86.351	69.75
18.6859	102.503	101.595
18.7364	102.535	86.342
18.7869	112.483	133.009
18.8374	125.757	128.031
18.8879	132.724	142.184
18.9384	144.657	141.629
18.9889	146.796	155.37
19.0394	164.531	185.027
19.0899	168.07	211.008
19.1404	159.898	231.184
19.1909	182.882	230.883
19.2414	208.127	253.521
19.2919	207.185	244.965
19.3424	180.124	232.676
19.393	197.111	210.059
19.4435	217.735	154.059
19.494	201.483	156.327
19.5445	206.81	153.852
19.595	229.37	139.196
19.6455	214.854	127.611
19.696	226.498	112.316
19.7465	226.588	128.96
19.797	216.221	170.095
19.8475	199.913	212.977
19.898	180.763	232.699
19.9485	193.086	241.508
19.999	202.948	236.175
20.0495	180.15	209.516
20.1	179.647	211.149
20.1505	186.092	223.965
20.201	156.398	230.937
20.2515	149.766	250.246
20.302	150.225	243.194
20.3525	164.359	240.748
20.403	166.257	215.261
20.4535	169.074	165.889
20.504	187.389	140.314
20.5545	165.911	145.743
20.605	149.314	131.18
20.6555	175.205	96.938
20.706	119.474	136.956
20.7565	121.928	108.237
20.807	138.186	134.06
20.8575	137.946	136.817
20.908	165.572	121.193
20.9585	137.509	136.571
21.009	125.865	109.217
21.0595	144.478	104.936
21.11	151.275	135.432
21.1605	140.789	154.669
21.211	132.054	148.761
21.2615	160.876	143.394
21.312	176.099	148.915
21.3625	179.068	137.552
21.413	172.556	160.539
21.4636	163.064	134.586
21.5141	142.357	155.424
21.5646	153.452	152.343
21.6151	131.469	158.9
21.6656	128.347	179.8
21.7161	132.692	139.13
21.7666	121	141.959
21.8171	118.202	142.562
21.8676	117.303	145.063
21.9181	120.835	146.466
21.9686	101.831	141.926
22.0191	117.683	156.539
22.0696	107.305	210.871
22.1201	130.992	203.103
22.1706	95.533	219.821
22.2211	96.603	221.174
22.2716	104.249	182.931
22.3221	84.546	182.933
22.3726	82.807	194.684
22.4231	83.015	196.3
22.4736	76.286	207.322
22.5241	66.913	177.407
22.5746	78.05	187.727
22.6251	88.681	189.16
22.6756	84.323	178.249
22.7261	72.744	181.083
22.7766	110.525	212.228
22.8271	82.585	182.442
22.8776	78.973	193.084
22.9281	81.422	187.741
22.9786	91.543	170.869
23.0291	88.104	184.374
23.0796	82.344	178.52
23.1301	81.529	155.842
23.1806	83.273	145.741
23.2311	94.983	198.65
23.2816	88.917	198.419
23.3321	101.65	171.769
23.3826	95.509	184.372
23.4331	85.273	201.944
23.4837	99.915	171.845
23.5342	100.131	195.902
23.5847	97.983	201.097
23.6352	92.014	192.175
23.6857	94.84	190.946
23.7362	92.337	189.097
23.7867	104.595	194.879
23.8372	107.401	217.063
23.8877	104.252	229.084
23.9382	103.838	240.383
23.9887	119.468	245.607
24.0392	123.846	251.955
24.0897	117.437	248.76
24.1402	136.904	237.524
24.1907	129.426	251.184
24.2412	133.704	254.25
24.2917	129.632	237.204
24.3422	111.903	221.985
24.3927	101.797	239.885
24.4432	101.326	239.357
24.4937	92.453	240.3
24.5442	97	232.889
24.5947	98.247	228.628
24.6452	94.898	242.244
24.6957	81.896	254.147
24.7462	99.193	255
24.7967	107.052	255
24.8472	95.677	251.666
24.8977	96.001	254.945
24.9482	73.351	246.654
24.9987	76.906	249.179
25.0492	85.691	254.111
25.0997	91.591	253.94
25.1502	96.081	252.545
25.2007	98.92	250.33
25.2512	98.851	251.338
25.3017	123.669	249.844
25.3522	129.867	235.723
25.4027	133.335	222.624
25.4532	126.859	187.24
25.5037	141.281	197.014
25.5543	172.002	183.893
25.6048	155.933	191.206
25.6553	164.193	186.073
25.7058	156.883	156.689
25.7563	157.634	165.735
25.8068	150.146	186.873
25.8573	148.316	178.502
25.9078	162.24	150.643
25.9583	141.125	156.589
26.0088	126.385	180.59
26.0593	121.874	201.926
26.1098	146.831	230.23
26.1603	125.192	217.677
26.2108	159.805	209.214
26.2613	127.432	224.302
26.3118	102.077	216.328
26.3623	101.678	225.103
26.4128	99.373	229.271
26.4633	79.865	234.147
26.5138	79.262	237.215
26.5643	83.217	199.21
26.6148	87.142	173.078
26.6653	79.999	127.738
26.7158	82.734	97.153
26.7663	48.271	118.105
26.8168	62.345	86.196
26.8673	62.271	84.38
26.9178	63.156	87.519
26.9683	61.067	90.892
27.0188	73.187	95.739
27.0693	72.979	92.972
27.1198	70.464	83.813
27.1703	66.575	84.833
27.2208	63.525	90.342
27.2713	66.329	139.285
27.3218	70.716	103.504
27.3723	81.367	127.725
27.4228	63.371	125.804
27.4733	59.019	128.158
27.5238	61.795	148.035
27.5744	63.193	160.352
27.6249	82.225	176.927
27.6754	90.345	177.75
27.7259	92.185	184.801
27.7764	83.343	200.433
27.8269	80.334	229.392
27.8774	74.489	235.847
27.9279	67.236	253.57
27.9784	82.802	255
28.0289	76.752	255
28.0794	79.789	255
28.1299	52.302	255
28.1804	72.474	255
28.2309	64.822	255
28.2814	42.139	255
28.3319	37.027	253.667
28.3824	32.665	252.538
28.4329	30.349	242.061
28.4834	28.366	214.657
28.5339	31.021	156.358
28.5844	30.489	125.958
28.6349	31.37	128.716
28.6854	23.787	130.069
28.7359	27.915	97.409
28.7864	19.091	101.458
28.8369	23.706	76.966
28.8874	30.2	72.53
28.9379	18.056	94.067
28.9884	21.494	69.148
29.0389	17.31	71.623
29.0894	13.834	63.528
29.1399	12.564	55.619
29.1904	17.543	51.332
29.2409	17.126	67.538
29.2914	21.809	69.535
29.3419	14.661	67.131
29.3924	10.701	40.674
29.4429	25.854	51.504
29.4934	24.183	55.804
29.5439	23.115	66.786
29.5944	11.98	78.129
29.645	25.526	64.192
29.6955	35.245	59.383
29.746	22.521	53.206
29.7965	12.491	62.651
29.847	17.952	61.235
29.8975	26.002	54.936
29.948	19.275	43.499
29.9985	22.045	57.395
30.049	35.299	53.992
30.0995	41.046	60.967
30.15	41.095	56.007
30.2005	45.21	93.913
30.251	45.295	96.156
30.3015	44.196	86.701
30.352	47.73	120.089
30.4025	53.668	132.149
30.453	44.728	150.026
30.5035	46.797	146.353
30.554	56.754	143.13
30.6045	67.612	135.904
30.655	37.368	104.495
30.7055	24.137	100.83
30.756	38.87	110.078
30.8065	29.044	94.296
30.857	50.357	81.274
30.9075	41.57	81.556
30.958	35.638	92.606
31.0085	39.601	96.614
31.059	27.323	91.878
31.1095	32.56	81.078
31.16	31.613	88.759
31.2105	30.863	97.497
31.261	30.045	89.331
31.3115	28.067	69.77
31.362	28.752	68.192
31.4125	30.312	73.752
31.463	26.42	79.539
31.5135	37.451	72.357
31.564	35.326	71.987
31.6145	29.967	74.664
31.6651	20.073	92.936
31.7156	31.647	78.714
31.7661	32.633	88.047
31.8166	32.317	91.73
31.8671	34.697	79.992
31.9176	29.89	74.231
31.9681	28.21	75.261
32.0186	22.906	87.042
32.0691	37.089	61.624
32.1196	34.116	47.943
32.1701	40.052	55.127
32.2206	40.392	43.651
32.2711	40.508	44.084
32.3216	39.516	48.587
32.3721	40.444	45.596
32.4226	34.164	31.529
32.4731	28.25	31.06
32.5236	32.161	44.701
32.5741	33.535	55.721
32.6246	43.036	47.19
32.6751	29.602	52.083
32.7256	42.975	40.58
32.7761	36.482	37.571
32.8266	16.52	61.998
32.8771	32.686	57.809
32.9276	38.431	42.893
32.9781	34.428	63.757
33.0286	27.12	41.574
33.0791	26.996	28.9
33.1296	32.181	33.83
33.1801	37.012	42.1
33.2306	38.393	55.39
33.2811	38.193	76.82
33.3316	28.771	85.712
33.3821	47.735	90.817
33.4326	41.956	73.933
33.4831	49.209	119.78
33.5336	58.722	94.883
33.5841	47.592	121.163
33.6346	44.635	147.596
33.6852	38.112	112.2
33.7357	43.189	128.733
33.7862	55.098	154.856
33.8367	49.525	154.438
33.8872	43.023	138.229
33.9377	44.231	131.652
33.9882	47.798	132.205
34.0387	47.878	140.457
34.0892	49.723	137.244
34.1397	48.066	132.96
34.1902	52.733	158.65
34.2407	59.66	137.698
34.2912	63.922	149.431
34.3417	38.06	164.537
34.3922	38.923	177.494
34.4427	40.026	150.617
34.4932	34.281	150.463
34.5437	19.777	148.043
34.5942	25.758	166.33
34.6447	29.099	188.003
34.6952	32.815	231.87
34.7457	25.869	207.326
34.7962	18.143	208.535
34.8467	21.376	183.952
34.8972	25.675	183.429
34.9477	22.791	156.245
34.9982	19.737	141.622
35.0487	28.215	173.228
35.0992	25.104	137.875
35.1497	28.109	113.914
35.2002	34.554	120.424
35.2507	44.309	109.999
35.3012	43.812	69.618
35.3517	41.292	60.408
35.4022	41.918	65.216
35.4527	49.34	53.329
35.5032	46.948	56.943
35.5537	43.346	44.599
35.6042	21.189	26.583
35.6547	46.638	31.065
35.7052	46.829	36.996
35.7558	48.461	28.407
35.8063	42.217	21.92
35.8568	52.117	13.324
35.9073	46.112	9.559
35.9578	35.972	21.302
36.0083	32.921	34.69
36.0588	47.525	41.694
36.1093	31.743	36.716
36.1598	45.689	32.356
36.2103	26.06	42.523
36.2608	34.563	57.758
36.3113	31.779	57.494
36.3618	34.693	48.262
36.4123	36.627	60.021
36.4628	23.182	59.668
36.5133	15.311	41.75
36.5638	20.029	32.335
36.6143	19.701	37.504
36.6648	23.438	51.248
36.7153	26.014	26.437
36.7658	29.293	30.62
36.8163	19	50
