# Supplementary material for: Pseudorabies Virus UL4 protein promotes the ASC-dependent inflammasome activation and pyroptosis to exacerbate inflammation
Source: PLoS Pathog. 2024 Sep 24;20(9):e1012546. doi: 10.1371/journal.ppat.1012546 (PMC11421794; doi:10.1371/journal.ppat.1012546)
Supplement: S2 Data — (ZIP) [file ppat.1012546.s006.zip › Figure 5D/1/Flag-NLRP3+GFP-UL4/GFP-UL4+Flag-NLRP3.csv]

X	Red	Green
0	19	57
0.0556	27.7511	49.532
0.1111	34.1301	52.954
0.1667	31.7363	74.089
0.2222	26.7029	104.971
0.2778	34.7567	118.224
0.3333	36.8487	142.723
0.3889	38.0896	188.141
0.4444	34.0352	218.211
0.5	37.3352	240.507
0.5556	35.1461	210.629
0.6111	44.1816	164.449
0.6667	36.4267	153.111
0.7222	39.0959	217.344
0.7778	38.8176	221.182
0.8333	42.2637	204.989
0.8889	38.1866	184.573
0.9444	37.0437	157.222
1	31.7563	211.77
1.0556	23.3004	149.782
1.1111	34.1175	170.004
1.1667	38.2944	172.219
1.2222	24.3406	156.036
1.2778	21.8864	163.197
1.3333	26.0112	191.281
1.3889	28.4898	201.143
1.4444	31.5705	215.734
1.5	32.8353	248.651
1.5556	30.0592	254.859
1.6111	29.8142	255
1.6667	26.0163	255
1.7222	25.7011	255
1.7778	25.4704	255
1.8333	34.8002	255
1.8889	31.68	227.288
1.9444	29.36	212.8
2	35.332	194.268
2.0556	30.0335	160.226
2.1111	28.9711	116.897
2.1667	29.9561	75.756
2.2222	34.9845	86.454
2.2778	35.9141	91.576
2.3333	37.0624	97.835
2.3889	39.414	115.37
2.4444	40.6713	119.243
2.5	38.9812	156.309
2.5556	38.8414	143.947
2.6111	41.5188	144.709
2.6667	40.799	203.931
2.7222	39.176	246.296
2.7778	33.6327	246.796
2.8333	41.3023	228.363
2.8889	43.9986	241.831
2.9444	40.8176	249.411
3	43.4443	245.063
3.0556	45.0416	210.774
3.1111	46.5632	190.845
3.1667	54.9132	144.876
3.2222	60.7081	120.434
3.2778	61.9314	176.617
3.3333	61.1902	184.758
3.3889	63.0838	170.034
3.4444	61.978	154.233
3.5	57.9488	168.986
3.5556	57.2715	214.224
3.6111	53.1804	226.575
3.6667	52.4841	198.96
3.7222	59.9181	197.104
3.7778	65.5835	191.384
3.8333	66.1883	179.429
3.8889	60	168
3.9444	63.4143	159.907
4	61.6535	153.074
4.0556	58.6814	139.813
4.1111	56.8543	126.651
4.1667	55.0612	115.714
4.2222	46.4197	116.823
4.2778	40.3296	145.341
4.3333	43.9063	183.331
4.3889	49.2071	177.665
4.4444	52.622	157.602
4.5	52.5174	167.405
4.5556	52.5695	175.644
4.6111	50.5323	189.778
4.6667	47.7328	233.227
4.7222	48.6669	255
4.7778	45.7013	255
4.8333	46.4226	255
4.8889	46.0012	253.798
4.9444	42.1898	243.55
5	42.262	214.456
5.0556	42.5712	164.205
5.1111	45.1581	148.633
5.1667	42.688	164.785
5.2222	42.0691	181.389
5.2778	39.9175	187.642
5.3333	32.6575	176.301
5.3889	33.721	150.973
5.4444	29.2928	124.531
5.5	30.2307	118.235
5.5556	31.5102	116.265
5.6111	28.1341	99.766
5.6667	22.8528	111.584
5.7222	20.2722	128.103
5.7778	20.2572	104.291
5.8333	23.04	112.28
5.8889	23.6692	107.3
5.9444	17.0933	89.166
6	15.9849	105.4
6.0556	18.0052	101.323
6.1111	18.6947	89.502
6.1667	19.3841	91.123
6.2222	18.9648	91.614
6.2778	17.6521	101.502
6.3333	21.2687	98.906
6.3889	23.2857	90.491
6.4444	20.9553	74.693
6.5	22.4064	69.302
6.5556	23.1475	75.473
6.6111	20.1744	92.762
6.6667	19.1543	87.918
6.7222	15.7576	82.769
6.7778	12.5617	80.238
6.8333	14.9799	88.678
6.8889	22.0923	90.441
6.9444	17.4286	92.163
7	19.4288	110.528
7.0556	22.6857	96.379
7.1111	22.4415	63.917
7.1667	20.0916	74.327
7.2222	16.0441	80.779
7.2778	18.8854	76.623
7.3333	22.6333	72.184
7.3889	21.0256	84.32
7.4444	18.7875	104.735
7.5	20.2645	106.402
7.5556	19.7746	93.945
7.6111	19.6069	101.828
7.6667	19.9461	121.452
7.7222	21.564	123.583
7.7778	24.24	169.04
7.8333	28.668	170.349
7.8889	21.9088	169.677
7.9444	24.6478	195.714
8	28.622	215.985
8.0556	31.2555	190.936
8.1111	30.3572	147.146
8.1667	32.648	131.195
8.2222	34.9499	148.291
8.2778	31.5866	131.341
8.3333	29.5306	125.51
8.3889	32.3373	123.321
8.4444	38.996	105.796
8.5	40.3687	111.699
8.5556	35.8816	179.589
8.6111	30.7053	170.337
8.6667	35.1829	173.854
8.7222	35.4609	175.542
8.7778	34.9653	184.78
8.8333	40.6076	148.993
8.8889	45.222	105.389
8.9444	44.0208	85.955
9	38.3618	93.779
9.0556	34.5111	115.869
9.1111	33.7112	123.063
9.1667	27.0833	107.061
9.2222	38.8878	143.299
9.2778	29.5714	123.55
9.3333	35.1552	131.31
9.3889	31.7689	106.795
9.4444	30.5167	95.881
9.5	35.6715	105.363
9.5556	31.2222	89.342
9.6111	31.3506	62.251
9.6667	30.5234	49.48
9.7222	32	58
9.7778	34.8504	70.652
9.8333	31.2346	54.888
9.8889	33.19	56.603
9.9444	32.1799	55.153
10	35.9682	63.215
10.0556	32.3047	48.164
10.1111	33.4144	82.656
10.1667	36.982	66.209
10.2222	43.9486	107.844
10.2778	39.2237	100.077
10.3333	43.5295	97.334
10.3889	43.9414	71.044
10.4444	41.6914	94.298
10.5	42.7824	82.558
10.5556	46.5004	97.767
10.6111	48.5925	81.364
10.6667	40.7137	74.19
10.7222	53.6784	72.29
10.7778	39.6824	46.658
10.8333	47.7314	61.18
10.8889	50.1808	94.317
10.9444	46.0644	87.837
11	43.2373	86.822
11.0556	47.2058	66.294
11.1111	37.0204	67.082
11.1667	41.328	46.784
11.2222	42.6972	37.834
11.2778	42.0704	56.984
11.3333	41.0056	53.268
11.3889	41.0155	49.896
11.4444	40.9983	54.495
11.5	30.5005	56.732
11.5556	39.2286	58.746
11.6111	34.9696	38.462
11.6667	35.12	54.36
11.7222	34.5863	66.701
11.7778	32.4639	57.636
11.8333	36.7642	62.286
11.8889	32.7778	88.187
11.9444	40.191	86.949
12	45.7017	112.048
12.0556	37.4656	152.094
12.1111	41.0578	164.785
12.1667	45.3786	163.099
12.2222	49.1257	164.589
12.2778	49.2961	156.174
12.3333	45.4767	139.151
12.3889	41.7535	116.587
12.4444	40.5984	109.787
12.5	35.0816	97.122
12.5556	40.6202	111.228
12.6111	39.4343	127.808
12.6667	36.0427	97.808
12.7222	39.4729	63.844
12.7778	38.2882	55.826
12.8333	43.3312	62.099
12.8889	44.4945	80.884
12.9444	36.2407	67.876
13	36.0728	41.409
13.0556	38.2155	45.948
13.1111	42.3022	42.575
13.1667	46.5027	33.438
13.2222	49.4208	28.394
13.2778	50.2094	29.076
13.3333	51.8449	28.928
13.3889	49.7533	48.164
13.4444	49.6085	67.336
13.5	50.787	50.139
13.5556	47.6826	59.114
13.6111	49.08	63.76
13.6667	47.5254	67.826
13.7222	49.4775	69.849
13.7778	44.2856	57.097
13.8333	44.1368	40.415
13.8889	48.1429	29.408
13.9444	47.2993	46.797
14	41.2544	53.816
14.0556	43.6144	46.711
14.1111	49.6225	66.93
14.1667	44.2343	98.145
14.2222	45.1678	106.623
14.2778	43.7809	99.397
14.3333	41.9024	87.74
14.3889	46.8416	67.054
14.4444	47.8253	46.804
14.5	49.598	52.619
14.5556	52.9781	59.856
14.6111	53.5897	51.282
14.6667	49.8094	59.02
14.7222	51.7837	56.704
14.7778	55.704	54.069
14.8333	55.2986	63.501
14.8889	56.493	65.354
14.9444	58.509	78.233
15	56.0743	92.036
15.0556	51.1634	121.2
15.1111	49.4867	153.117
15.1667	52.16	163.48
15.2222	55.0538	146.204
15.2778	54.8776	106.224
15.3333	53.2659	99.544
15.3889	52.9044	88.992
15.4444	49.9852	68.852
15.5	48.054	64.822
15.5556	46.92	95.92
15.6111	50.6764	120.582
15.6667	47.3177	120.775
15.7222	44.256	101.251
15.7778	50.1657	87.918
15.8333	47.3216	82.584
15.8889	42.9001	106.392
15.9444	43.8784	97.92
16	42.5645	103.956
16.0556	40.7225	97.43
16.1111	33.4596	65.664
16.1667	35.3304	48.854
16.2222	39.0116	28.654
16.2778	32.8608	48.039
16.3333	27.4896	33.84
16.3889	22.1755	18.898
16.4444	17.4678	12.911
16.5	15.3323	5.291
16.5556	11.7478	3.92
16.6111	11.4579	0.644
16.6667	10.6735	1.204
16.7222	10.4	0.202
16.7778	7.9414	0.411
16.8333	6.6715	0
16.8889	1.3607	0
16.9444	1.5886	0.096
17	1.432	0.355
17.0556	0.7543	0.709
17.1111	0	2.584
17.1667	0	0
17.2222	0.0522	0
17.2778	0.0178	0
17.3333	0.3946	0
17.3889	1.2707	0
17.4444	0.0611	0
17.5	0.4	0
17.5556	0.4052	0
17.6111	0	0
17.6667	0	0
17.7222	0	0
17.7778	0	0
17.8333	0	0
17.8889	0	0
17.9444	0	0
18	0	0
18.0556	0	0
18.1111	0	0
18.1667	0	0
18.2222	0	0
18.2778	0	0
18.3333	0	0
18.3889	0	0.104
18.4444	0	0.764
18.5	0	0
18.5556	0	0
18.6111	0	0
18.6667	0	0
18.7222	0	0
18.7778	0	0
18.8333	0.0165	0
18.8889	0.0539	0
18.9444	0	0
19	0	0.075
19.0556	0	1.382
19.1111	0	0.148
19.1667	0	3.497
19.2222	0	0
19.2778	0	0.083
19.3333	0	5.506
19.3889	0	0.902
19.4444	0	2
19.5	0	7.146
19.5556	0	0.858
19.6111	0	0.012
19.6667	0	0
19.7222	0	0
19.7778	0	0
19.8333	0	0
19.8889	0	0
19.9444	0	0
20	0	0
20.0556	0	0
20.1111	0	3.566
20.1667	0	0.246
20.2222	0	0
20.2778	0	0
20.3333	0	0
20.3889	0	0
20.4444	0	0
20.5	0	0
20.5556	0	0
20.6111	0	0
20.6667	0	0
20.7222	0	0
20.7778	0	0
20.8333	0	0
20.8889	0	0
20.9444	0	0
21	0	0
21.0556	0	0
21.1111	0	0
21.1667	0	0
21.2222	0	0
21.2778	0	0
21.3333	0	0
21.3889	0	0
21.4444	0	0
21.5	0	0
21.5556	0	0
21.6111	0	0
21.6667	0	0
21.7222	0	0
21.7778	0	0
21.8333	0	0
21.8889	0	0
21.9444	0	0
22	0	0
22.0556	0	0
22.1111	0	0
22.1667	0	0
22.2222	0	0
22.2778	0	0
22.3333	0	0
22.3889	0	0
22.4444	0	0
22.5	0	0
22.5556	0	0
22.6111	0	0
22.6667	0	0
22.7222	0	0
22.7778	0	0
22.8333	0	0
22.8889	0	0
22.9444	0	0
23	0	0
23.0556	0	0
23.1111	0	0
23.1667	0	0
23.2222	0	0
23.2778	0	0
23.3333	0	0
23.3889	0	0
23.4444	0	0
23.5	0	0
23.5556	0	0
23.6111	0	0
23.6667	0	0
23.7222	0	0
23.7778	0	0
23.8333	0	0
23.8889	0	0
23.9444	0	0
24	0	0
24.0556	0	0
24.1111	0	0
24.1667	0	0
24.2222	0	0
24.2778	0	0
24.3333	0	0
24.3889	0	0
24.4444	0	0
24.5	0	0
24.5556	0	0
24.6111	0	0
24.6667	0	0
24.7222	0	0
24.7778	0	0
24.8333	0	0
24.8889	0	0
24.9444	0	0
25	0	0
25.0556	0	0
25.1111	0	0
25.1667	0	0.668
25.2222	0	0.72
25.2778	0	0.16
25.3333	0	2.61
25.3889	0	5.03
25.4444	0	2.532
25.5	0	1.965
25.5556	0	0.35
25.6111	0.2132	1.404
25.6667	0.3072	1.331
25.7222	0	0.802
25.7778	0	2.849
25.8333	0	3.784
25.8889	0.0231	3.229
25.9444	0	7.195
26	0	13.62
26.0556	0	22.915
26.1111	0	18.959
26.1667	0	19.406
26.2222	0.1367	12.123
26.2778	0.4386	14.502
26.3333	0.8209	17.356
26.3889	0.4082	32.755
26.4444	0.2688	26.531
26.5	0.9371	59.7
26.5556	0.6102	60.668
26.6111	0.1412	55.284
26.6667	0.5518	49.986
26.7222	0	53.977
26.7778	0.5195	48.558
26.8333	1.216	50.168
26.8889	0	39.082
26.9444	0.0784	69.079
27	1.1358	72.664
27.0556	3.9444	50.707
27.1111	2.7	52.688
27.1667	4.636	59.755
27.2222	2.24	41
27.2778	1.3994	61.184
27.3333	1.4232	57.475
27.3889	3.6292	45.38
27.4444	5.7134	53.255
27.5	6.9167	41.363
27.5556	8.8427	45.823
27.6111	8.7872	47.422
27.6667	8.8395	22.469
27.7222	13.0023	17.149
27.7778	7.8571	29.306
27.8333	14.3242	28.73
27.8889	12.2713	19.258
27.9444	8.0815	27.349
28	17.024	12.685
28.0556	15.3388	1.807
28.1111	26.4629	9.236
28.1667	24.01	23.534
28.2222	24.3674	7.186
28.2778	23.1293	18.054
28.3333	31.351	11.233
28.3889	38.9648	1.802
28.4444	24.7926	21.598
28.5	30.9064	20.451
28.5556	36.3657	31.142
28.6111	42.2482	29.369
28.6667	33.6669	21.513
28.7222	38.5814	21.709
28.7778	36.8096	38.302
28.8333	33.084	35.536
28.8889	34.6359	48.531
28.9444	41.2166	23.671
29	28.1424	23.47
29.0556	36.1388	36.376
29.1111	31.215	53.027
29.1667	38	50
