# Supplementary material for: Pseudorabies Virus UL4 protein promotes the ASC-dependent inflammasome activation and pyroptosis to exacerbate inflammation
Source: PLoS Pathog. 2024 Sep 24;20(9):e1012546. doi: 10.1371/journal.ppat.1012546 (PMC11421794; doi:10.1371/journal.ppat.1012546)
Supplement: S3 Data — (ZIP) [file ppat.1012546.s007.zip]

Archive with 87 entries (66 files):
- Figure6D/1/
- Figure6D/1/flag-ASC+GFP-UL4(1-73)/
- Figure6D/1/flag-ASC+GFP-UL4(1-73)/DAPI.tif
- Figure6D/1/flag-ASC+GFP-UL4(1-73)/Flag-ASC.tif
- Figure6D/1/flag-ASC+GFP-UL4(1-73)/flag-ASC+GFP-UL4(1-173).csv
- Figure6D/1/flag-ASC+GFP-UL4(1-73)/GFP-UL4(1-73).tif
- Figure6D/1/flag-ASC+GFP-UL4(1-73)/Merge.tif
- Figure6D/1/flag-ASC+GFP-UL4(50-130)/
- Figure6D/1/flag-ASC+GFP-UL4(50-130)/DAPI.tif
- Figure6D/1/flag-ASC+GFP-UL4(50-130)/flag-asc.tif
- Figure6D/1/flag-ASC+GFP-UL4(50-130)/gfp-ul4 ú¿50-130ú⌐.tif
- Figure6D/1/flag-ASC+GFP-UL4(50-130)/gfp-ul4 ú¿50-130ú⌐+flag-asc.csv
- Figure6D/1/flag-ASC+GFP-UL4(50-130)/Merge.tif
- Figure6D/1/flag-ASC+GFP-UL4(73-146)/
- Figure6D/1/flag-ASC+GFP-UL4(73-146)/DAPI.tif
- Figure6D/1/flag-ASC+GFP-UL4(73-146)/Flag-ASC.tif
- Figure6D/1/flag-ASC+GFP-UL4(73-146)/Flag-ASC+GFP-UL4(73-146).csv
- Figure6D/1/flag-ASC+GFP-UL4(73-146)/GFP-UL4ú¿73-146).tif
- Figure6D/1/flag-ASC+GFP-UL4(73-146)/Merge.tif
- Figure6D/1/GFP-UL4(1-73)/
- Figure6D/1/GFP-UL4(1-73)/DAPI.tif
- Figure6D/1/GFP-UL4(1-73)/GFP-UL4(1-73).tif
- Figure6D/1/GFP-UL4(1-73)/Merge.tif
- Figure6D/1/GFP-UL4(50-130)/
- Figure6D/1/GFP-UL4(50-130)/DAPI.tif
- Figure6D/1/GFP-UL4(50-130)/GFP-ul4(50-130).tif
- Figure6D/1/GFP-UL4(50-130)/Merge.tif
- Figure6D/1/GFP-UL4(73-146)/
- Figure6D/1/GFP-UL4(73-146)/DAPI.tif
- Figure6D/1/GFP-UL4(73-146)/GFP-UL4(73-146).tif
- Figure6D/1/GFP-UL4(73-146)/Merge.tif
- Figure6D/2/
- Figure6D/2/flag-ASC+GFP-UL4(1-73)/
- Figure6D/2/flag-ASC+GFP-UL4(1-73)/DAPI.tif
- Figure6D/2/flag-ASC+GFP-UL4(1-73)/flag-asc.tif
- Figure6D/2/flag-ASC+GFP-UL4(1-73)/gfp-ul4 (1-73ú⌐.tif
- Figure6D/2/flag-ASC+GFP-UL4(1-73)/Merge.tif
- Figure6D/2/flag-ASC+GFP-UL4(50-130)/
- Figure6D/2/flag-ASC+GFP-UL4(50-130)/DAPI.tif
- Figure6D/2/flag-ASC+GFP-UL4(50-130)/Flag-asc.tif
- Figure6D/2/flag-ASC+GFP-UL4(50-130)/gfp-ul4 (50-130).tif
- Figure6D/2/flag-ASC+GFP-UL4(50-130)/Merge.tif
- Figure6D/2/flag-ASC+GFP-UL4(73-146)/
- Figure6D/2/flag-ASC+GFP-UL4(73-146)/DAPI.tif
- Figure6D/2/flag-ASC+GFP-UL4(73-146)/flag-asc.tif
- Figure6D/2/flag-ASC+GFP-UL4(73-146)/gfp-ul4(73-146).tif
- Figure6D/2/flag-ASC+GFP-UL4(73-146)/Merge.tif
- Figure6D/2/GFP-UL4(1-73)/
- Figure6D/2/GFP-UL4(1-73)/DAPI.tif
- Figure6D/2/GFP-UL4(1-73)/GFP-UL4(1-73).tif
- Figure6D/2/GFP-UL4(1-73)/Merge.tif
- Figure6D/2/GFP-UL4(50-130)/
- Figure6D/2/GFP-UL4(50-130)/DAPI.tif
- Figure6D/2/GFP-UL4(50-130)/gfp-ul4(50-130).tif
- Figure6D/2/GFP-UL4(50-130)/Merge.tif
- Figure6D/2/GFP-UL4(73-146)/
- Figure6D/2/GFP-UL4(73-146)/DAPI.tif
- Figure6D/2/GFP-UL4(73-146)/gfp-ul4(73-146).tif
- Figure6D/2/GFP-UL4(73-146)/Merge.tif
- Figure6D/3/
- Figure6D/3/flag-ASC+GFP-UL4(1-73)/
- Figure6D/3/flag-ASC+GFP-UL4(1-73)/DAPI.tif
- Figure6D/3/flag-ASC+GFP-UL4(1-73)/flag-asc.tif
- Figure6D/3/flag-ASC+GFP-UL4(1-73)/gfp-ul4 ú¿1-73ú⌐.tif
- Figure6D/3/flag-ASC+GFP-UL4(1-73)/Merge.tif
- Figure6D/3/flag-ASC+GFP-UL4(50-130)/
- Figure6D/3/flag-ASC+GFP-UL4(50-130)/DAPI.tif
- Figure6D/3/flag-ASC+GFP-UL4(50-130)/flag-asc.tif
- Figure6D/3/flag-ASC+GFP-UL4(50-130)/gfp-ul4 (50-130).tif
- Figure6D/3/flag-ASC+GFP-UL4(50-130)/Merge.tif
- Figure6D/3/flag-ASC+GFP-UL4(73-146)/
- Figure6D/3/flag-ASC+GFP-UL4(73-146)/DAPI.tif
- Figure6D/3/flag-ASC+GFP-UL4(73-146)/flag-asc-3c3.tif
- Figure6D/3/flag-ASC+GFP-UL4(73-146)/gfp-ul4(73-146).tif
- Figure6D/3/flag-ASC+GFP-UL4(73-146)/Merge.tif
- Figure6D/3/GFP-UL4(1-73)/
- Figure6D/3/GFP-UL4(1-73)/DAPI.tif
- Figure6D/3/GFP-UL4(1-73)/gfp-ul4 ú¿1-73ú⌐.tif
- Figure6D/3/GFP-UL4(1-73)/Merge.tif
- Figure6D/3/GFP-UL4(50-130)/
- Figure6D/3/GFP-UL4(50-130)/DAPI.tif
- Figure6D/3/GFP-UL4(50-130)/gfp-ul4 (50-130).tif
- Figure6D/3/GFP-UL4(50-130)/Merge.tif
- Figure6D/3/GFP-UL4(73-146)/
- Figure6D/3/GFP-UL4(73-146)/DAPI.tif
- Figure6D/3/GFP-UL4(73-146)/gfp-ul4(73-146).tif
- Figure6D/3/GFP-UL4(73-146)/Merge.tif
