# Supplementary material for: Pseudorabies Virus UL4 protein promotes the ASC-dependent inflammasome activation and pyroptosis to exacerbate inflammation
Source: PLoS Pathog. 2024 Sep 24;20(9):e1012546. doi: 10.1371/journal.ppat.1012546 (PMC11421794; doi:10.1371/journal.ppat.1012546)
Supplement: S3 Data — (ZIP) [file ppat.1012546.s007.zip › Figure6D/1/flag-ASC+GFP-UL4(1-73)/flag-ASC+GFP-UL4(1-173).csv]

X	Y	Y
0	205	0
0.0354	173.783	0
0.0708	186.258	0
0.1063	211.864	0
0.1417	221.902	0
0.1771	231.68	0
0.2125	220.695	0
0.248	229.01	0
0.2834	228.132	0
0.3188	213.141	0
0.3542	222.716	0.216
0.3896	217.874	0
0.4251	220.655	0
0.4605	250.602	0
0.4959	232.296	0
0.5313	233.887	0
0.5668	240.195	0.37
0.6022	244.215	0.102
0.6376	228.113	0
0.673	225.768	0.155
0.7085	215.687	0.891
0.7439	208.606	0.184
0.7793	184.056	0
0.8147	204.066	0
0.8501	201.417	0.787
0.8856	202.63	2.708
0.921	175.893	0.066
0.9564	195.005	0
0.9918	174.257	0
1.0273	204.747	0
1.0627	224.507	0
1.0981	238.569	0
1.1335	234.895	0
1.1689	238.382	0
1.2044	242.486	0
1.2398	226.791	0
1.2752	247.111	0
1.3106	251.148	0
1.3461	253.134	0
1.3815	255	0
1.4169	254.781	0
1.4523	253.689	0
1.4877	254.286	0
1.5232	254.963	0
1.5586	253.226	0
1.594	245.358	0
1.6294	218.053	0
1.6649	223.933	0.398
1.7003	226.82	0.438
1.7357	254.979	0
1.7711	254.265	0.739
1.8065	252.503	0.254
1.842	246.873	0
1.8774	255	0
1.9128	251.225	0.043
1.9482	249.721	0
1.9837	251.888	0.233
2.0191	252.175	0
2.0545	234.709	0
2.0899	250.762	0.983
2.1254	254.8	1.568
2.1608	250.375	2.25
2.1962	250.717	0
2.2316	252.586	0.041
2.267	238.331	5.882
2.3025	237.839	6.922
2.3379	229.966	0.39
2.3733	218.251	4.426
2.4087	207.711	4.499
2.4442	198.905	6.99
2.4796	206.92	22.93
2.515	190.07	7.533
2.5504	192.293	1.841
2.5858	194.067	20.66
2.6213	184.287	29.841
2.6567	171.724	14.268
2.6921	136.615	13.222
2.7275	153.019	21.323
2.763	143.808	20.349
2.7984	133.033	38.789
2.8338	137.728	38.658
2.8692	121.679	40.496
2.9046	100.16	39.978
2.9401	119.159	42.712
2.9755	97.66	63.796
3.0109	81.585	56.41
3.0463	98.401	54.112
3.0818	125.531	48.168
3.1172	93.904	45.77
3.1526	93.973	64.395
3.188	101.906	58.598
3.2235	96.648	66.331
3.2589	121.332	64.821
3.2943	104.325	48.427
3.3297	76.937	55.502
3.3651	80.781	85.903
3.4006	66.611	67.128
3.436	68.709	62.362
3.4714	75.595	64.117
3.5068	76.013	73.266
3.5423	72.134	78.139
3.5777	76.873	68.824
3.6131	64.655	65.503
3.6485	62.878	57.14
3.6839	65.942	79.258
3.7194	67.379	84.795
3.7548	64.097	89.478
3.7902	53.388	83.914
3.8256	50.72	107.034
3.8611	67.748	79.865
3.8965	61.276	74.441
3.9319	68.345	88.85
3.9673	85.813	65.602
4.0027	64.96	79.675
4.0382	73.456	70.468
4.0736	56.297	74.451
4.109	39.834	92.755
4.1444	47.493	72.595
4.1799	47.143	83.777
4.2153	47.517	96.38
4.2507	36.409	94.175
4.2861	72.21	100.782
4.3215	56.75	79.75
4.357	50.963	90.958
4.3924	58.278	97.1
4.4278	77.964	85.466
4.4632	77.396	107.344
4.4987	79.718	112.715
4.5341	78.52	98.19
4.5695	73.778	99.405
4.6049	52.262	93.703
4.6404	66.458	92.234
4.6758	121.774	81.021
4.7112	74.715	120.334
4.7466	85.973	110.557
4.782	46.251	113.709
4.8175	51.72	114.77
4.8529	60.617	119.827
4.8883	79.07	124.317
4.9237	58.573	126.941
4.9592	67.094	121.041
4.9946	72.936	122.5
5.03	67.874	122.006
5.0654	59.409	136.255
5.1008	76.765	138.794
5.1363	57.445	134.026
5.1717	52.914	129.141
5.2071	47.094	124.285
5.2425	51	118.023
5.278	86.25	120.598
5.3134	51.339	129.975
5.3488	63.72	127.078
5.3842	85.931	122.973
5.4196	56.187	121.541
5.4551	42.129	141.41
5.4905	52.823	144.842
5.5259	68.778	127.028
5.5613	56.297	131.941
5.5968	73.111	127.248
5.6322	50.094	159.198
5.6676	59.289	153.008
5.703	53.84	133.734
5.7385	62.511	160.902
5.7739	66.407	138.786
5.8093	62.426	152.3
5.8447	70.809	157.852
5.8801	64.697	129.387
5.9156	46.68	171.067
5.951	59.952	172.869
5.9864	74.594	170.605
6.0218	78.083	174.38
6.0573	87.281	186.64
6.0927	91.09	188.2
6.1281	99.425	201.348
6.1635	99.334	178.061
6.1989	69.515	188.856
6.2344	71.837	204.536
6.2698	74.209	209.98
6.3052	52.562	236.82
6.3406	78.782	217.82
6.3761	75.022	203.863
6.4115	69.051	196.252
6.4469	75.748	228.45
6.4823	64.062	228.812
6.5177	72.44	230.525
6.5532	82.051	234.603
6.5886	68.847	221.594
6.624	84.67	241.28
6.6594	76.32	242.145
6.6949	80.149	239.04
6.7303	58.163	242.573
6.7657	67.797	237.655
6.8011	77.732	227.248
6.8365	66.248	235.468
6.872	47.52	233.305
6.9074	57.75	239.602
6.9428	61.871	230.264
6.9782	80.875	225.365
7.0137	87.871	237.875
7.0491	75.58	229.995
7.0845	92.312	230.563
7.1199	104.224	234.938
7.1554	68.31	229.729
7.1908	79.373	224.77
7.2262	74.428	215.948
7.2616	93.96	218.155
7.297	87.543	219.069
7.3325	121.186	210.355
7.3679	97.704	203.444
7.4033	82.814	211.704
7.4387	72.992	221.676
7.4742	62.279	222.955
7.5096	79.127	216.273
7.545	64.438	204.4
7.5804	62.03	211.466
7.6158	66.213	205.422
7.6513	75.612	216.402
7.6867	77.39	215.162
7.7221	68.369	211.665
7.7575	46.569	214.949
7.793	71.485	203.749
7.8284	72.692	201.182
7.8638	72.919	215.22
7.8992	98.673	212.857
7.9346	67.546	199.629
7.9701	46.224	205.142
8.0055	50.627	211.725
8.0409	48.725	204.545
8.0763	95.623	206.725
8.1118	75.816	217.117
8.1472	62.983	211.887
8.1826	70.287	211.444
8.218	61.014	178.896
8.2535	39.368	204.582
8.2889	56.29	205.053
8.3243	79.093	181.535
8.3597	47.06	197.917
8.3951	45.513	188.722
8.4306	50.123	185.754
8.466	60.35	188.447
8.5014	74.935	179.528
8.5368	49.822	179.537
8.5723	68.569	182.395
8.6077	80.305	184.527
8.6431	67	190
8.6785	73.194	186.196
8.7139	89.75	178.096
8.7494	58.351	156.544
8.7848	72.782	156.526
8.8202	92.903	140.083
8.8556	104.315	150.274
8.8911	78.497	163.789
8.9265	77.655	170.258
8.9619	39.298	170.557
8.9973	58.195	167.557
9.0327	70.84	171.135
9.0682	83.571	171.854
9.1036	54.109	175.294
9.139	59.429	171.621
9.1744	46.332	190.855
9.2099	46.788	181.218
9.2453	56.253	189.875
9.2807	52.952	189.773
9.3161	56.515	193.466
9.3515	67.837	202.475
9.387	60.299	203.954
9.4224	52.569	209.187
9.4578	46.976	212.881
9.4932	51.652	226.539
9.5287	57.204	218.023
9.5641	57.916	216.064
9.5995	39.163	228.762
9.6349	32.804	239.92
9.6704	47.558	240.297
9.7058	40.517	251.911
9.7412	32.112	254.095
9.7766	53.708	254.782
9.812	45.87	255
9.8475	45.516	255
9.8829	41.508	255
9.9183	36.445	255
9.9537	61.987	255
9.9892	53.478	255
10.0246	46.487	255
10.06	53.431	255
10.0954	46.333	255
10.1308	49.352	255
10.1663	50.567	255
10.2017	41.813	255
10.2371	39.503	255
10.2725	57.311	255
10.308	47.53	255
10.3434	42.459	255
10.3788	44.25	255
10.4142	39.777	255
10.4496	42.538	255
10.4851	27.627	255
10.5205	35.892	255
10.5559	45.159	255
10.5913	65.999	255
10.6268	62.647	255
10.6622	49.299	255
10.6976	67.535	255
10.733	69.236	255
10.7685	51.289	255
10.8039	42.5	255
10.8393	39.463	255
10.8747	44.77	255
10.9101	66.527	255
10.9456	70.454	255
10.981	20.074	255
11.0164	38.923	255
11.0518	36.345	255
11.0873	44.866	255
11.1227	58.648	255
11.1581	42.697	255
11.1935	45.801	255
11.2289	45.04	255
11.2644	35.229	255
11.2998	90.821	255
11.3352	54.823	255
11.3706	40.462	255
11.4061	50.678	255
11.4415	44.348	255
11.4769	50.891	255
11.5123	58.575	255
11.5477	65.196	255
11.5832	44.097	255
11.6186	44.836	255
11.654	50.39	255
11.6894	54.196	255
11.7249	80.61	255
11.7603	64.728	255
11.7957	63.659	255
11.8311	58.801	249.788
11.8665	67.026	249.989
11.902	79.155	242.57
11.9374	68.224	244.691
11.9728	84.281	239.735
12.0082	85.881	217.198
12.0437	71.71	228.309
12.0791	83.242	213.928
12.1145	71.36	215.06
12.1499	91.676	217.768
12.1854	72.66	209.697
12.2208	76.455	214.254
12.2562	80.125	197.656
12.2916	95.858	197.059
12.327	66.281	199.793
12.3625	100.44	181.802
12.3979	147.845	188.752
12.4333	117.316	194.63
12.4687	110.666	178.34
12.5042	90.974	173.051
12.5396	76.629	178.356
12.575	82.033	184.079
12.6104	72.599	175.791
12.6458	64.603	177.147
12.6813	71.907	170.209
12.7167	64.764	155.668
12.7521	52.919	188.074
12.7875	87.698	162.921
12.823	86.782	159.942
12.8584	89.978	163.279
12.8938	87.74	189.031
12.9292	85.995	179.145
12.9646	77.5	174.75
13.0001	58.656	168.787
13.0355	91.973	169.371
13.0709	84.449	176.573
13.1063	66.859	164.956
13.1418	63.095	152.095
13.1772	81.41	172.836
13.2126	57.816	159.418
13.248	75.192	144.692
13.2835	77.306	146.745
13.3189	97.228	130.368
13.3543	79.279	148.936
13.3897	89.073	156.319
13.4251	78.435	150.769
13.4606	87.581	149.277
13.496	94.552	158.95
13.5314	79.318	145.937
13.5668	79.168	136.008
13.6023	80.053	125.232
13.6377	91.214	133.223
13.6731	73.451	137.463
13.7085	66.017	132.232
13.7439	88.931	138.23
13.7794	56.157	145.218
13.8148	81.306	135.227
13.8502	77.871	130.629
13.8856	70.959	138.014
13.9211	56.736	113.474
13.9565	112.858	114.36
13.9919	95.371	106.228
14.0273	70.639	108.352
14.0627	101.793	115.088
14.0982	111.616	92.683
14.1336	87.838	102.479
14.169	115.56	102.908
14.2044	148.065	97.419
14.2399	163.303	77.337
14.2753	129.853	83.334
14.3107	160.957	84.282
14.3461	172.676	80.019
14.3815	144.693	86.241
14.417	169.17	75.634
14.4524	159.06	69.303
14.4878	152.036	53.536
14.5232	195.326	57.958
14.5587	189.647	38.605
14.5941	199.331	33.413
14.6295	175.072	36.851
14.6649	176.526	56.289
14.7004	172.252	44.95
14.7358	195.297	42.135
14.7712	204.701	39.314
14.8066	202.106	26.416
14.842	196.608	24.811
14.8775	188.689	42.144
14.9129	210.484	39.764
14.9483	184.72	29.345
14.9837	207.13	17.733
15.0192	217.427	18.399
15.0546	223.682	22.344
15.09	223.323	16.066
15.1254	233.688	9.625
15.1608	236.568	19.41
15.1963	226.319	23.802
15.2317	242.74	21.135
15.2671	221.762	21.464
15.3025	224.52	15.086
15.338	231.397	4.747
15.3734	202.189	7.49
15.4088	219.722	10.18
15.4442	212.475	17.633
15.4796	204.461	18.039
15.5151	213.377	16.985
15.5505	212.772	2.257
15.5859	224.566	3.301
15.6213	199.752	3.305
15.6568	167.001	0
15.6922	154.151	0
15.7276	162.887	0.118
15.763	170.385	0
15.7985	176.99	0.705
15.8339	191.271	0.232
15.8693	177.281	0
15.9047	185.58	1.944
15.9401	213.501	6.198
15.9756	242.826	1.403
16.011	206.989	1.437
16.0464	196.897	1.202
16.0818	211.037	6.574
16.1173	198.155	0.103
16.1527	163.405	8.446
16.1881	160.795	1.316
16.2235	153.235	1.903
16.2589	105.234	0.066
16.2944	144.257	1.137
16.3298	171.967	1.339
16.3652	173.353	1.745
16.4006	207.776	1.739
16.4361	159.845	0.585
16.4715	129.461	2.224
16.5069	132.134	1.234
16.5423	183.384	1.795
16.5777	197.808	0.64
16.6132	189.634	1.471
16.6486	167.914	3.013
16.684	144.793	1.132
16.7194	179.858	4.543
16.7549	174.204	2.6
16.7903	163.282	0
16.8257	181.146	0
16.8611	218.788	0
16.8965	189.869	0
16.932	149.18	0
16.9674	115.826	0
17.0028	114.53	0
17.0382	131.368	0
17.0737	153.369	0
17.1091	116.11	0
17.1445	115.426	0
17.1799	98.298	0
17.2154	110.65	0
17.2508	124.464	0
17.2862	102	0
