# Supplementary material for: Pseudorabies Virus UL4 protein promotes the ASC-dependent inflammasome activation and pyroptosis to exacerbate inflammation
Source: PLoS Pathog. 2024 Sep 24;20(9):e1012546. doi: 10.1371/journal.ppat.1012546 (PMC11421794; doi:10.1371/journal.ppat.1012546)
Supplement: S3 Data — (ZIP) [file ppat.1012546.s007.zip › Figure6D/1/flag-ASC+GFP-UL4(50-130)/gfp-ul4 ú¿50-130ú⌐+flag-asc.csv]

X	Red	Green
0	83	0
0.0505	95.218	0
0.101	81.763	0
0.1515	77.189	0
0.202	75.762	0
0.2525	88.103	0
0.303	93.769	0
0.3535	90.77	0
0.404	90.276	0
0.4545	84.794	0
0.505	98.168	0
0.5555	110.723	0
0.606	96.011	0
0.6565	94.032	0
0.707	92.774	0
0.7575	95.214	0
0.808	88.836	0
0.8585	93.022	0
0.909	96.82	0
0.9595	100.848	0
1.01	91.778	0
1.0606	90.026	0
1.1111	98.693	0
1.1616	108.84	0
1.2121	107.335	0
1.2626	111.453	0
1.3131	123.115	0
1.3636	116.111	0
1.4141	126.183	0
1.4646	138.382	0
1.5151	129.363	0
1.5656	123.316	0
1.6161	112.725	0
1.6666	106.022	0
1.7171	94.411	0
1.7676	86.232	0.436
1.8181	99.239	1.702
1.8686	100.468	0
1.9191	103.656	0
1.9696	122.963	0
2.0201	100.926	0
2.0706	103.438	0
2.1211	88.192	0
2.1716	97.616	0
2.2221	87.286	0
2.2726	73.153	0
2.3231	74.894	0
2.3736	84.997	0
2.4241	86.105	0
2.4746	76.775	0
2.5251	76.796	0
2.5756	96.384	0
2.6261	77.396	0
2.6766	94.096	0
2.7271	97.71	0
2.7776	100.032	0
2.8281	105.214	0
2.8786	112.237	0
2.9291	103.233	0
2.9796	101.397	0.436
3.0301	106.531	0.018
3.0807	103.168	0
3.1312	94.148	0
3.1817	85.43	0.032
3.2322	96.236	0.516
3.2827	98.051	0.816
3.3332	109.438	0.024
3.3837	89.606	0.631
3.4342	86.937	0
3.4847	85.524	0.45
3.5352	70.298	0.053
3.5857	78.358	0
3.6362	82.078	1.961
3.6867	91.257	2.959
3.7372	88.051	0.539
3.7877	87.179	0.815
3.8382	95.962	0.083
3.8887	97.735	0.092
3.9392	98.595	0.781
3.9897	94.131	0.009
4.0402	84.21	0.618
4.0907	108.205	0.113
4.1412	105.915	2.137
4.1917	109.18	1.266
4.2422	119.764	0.99
4.2927	110.275	1.872
4.3432	108.575	0.564
4.3937	96.628	1.536
4.4442	84.94	4.204
4.4947	88.065	6.77
4.5452	95.42	3.402
4.5957	84.414	0.699
4.6462	88.302	5.687
4.6967	111.384	0.533
4.7472	101.797	3.588
4.7977	112.016	2.761
4.8482	113.672	5.067
4.8987	117.9	3.429
4.9492	111.225	3.884
4.9997	108.952	10.394
5.0502	85.908	9.579
5.1007	80.599	5.434
5.1513	82.143	2.186
5.2018	79.765	6.787
5.2523	72.474	4.292
5.3028	68.658	10.753
5.3533	60.772	7.052
5.4038	65.198	4.556
5.4543	65.31	11.91
5.5048	66.816	21.684
5.5553	78.858	21.091
5.6058	74.788	14.121
5.6563	63.257	20.163
5.7068	64.675	23.332
5.7573	69.265	28.101
5.8078	66.82	30.951
5.8583	52.829	28.706
5.9088	56.993	33.524
5.9593	61.217	48.719
6.0098	63.724	36.259
6.0603	53.512	34.036
6.1108	48.063	40.65
6.1613	58.402	36.012
6.2118	61.92	44.292
6.2623	60.616	42.366
6.3128	53.523	41.246
6.3633	44.63	40.96
6.4138	44.78	44.538
6.4643	54.615	38.147
6.5148	45.89	43.873
6.5653	47.942	42.552
6.6158	41.847	46.152
6.6663	52.394	44.1
6.7168	48.636	38.758
6.7673	67.593	38.583
6.8178	49.046	33.527
6.8683	56.62	33.834
6.9188	55.47	39.254
6.9693	63.955	38.064
7.0198	62.72	42.809
7.0703	55.401	48.838
7.1208	62.272	49.911
7.1714	65.272	49.924
7.2219	60.455	46.694
7.2724	60.595	55.189
7.3229	63.427	48.387
7.3734	65.796	53.335
7.4239	44.097	59.661
7.4744	52.028	49.666
7.5249	47.485	48.065
7.5754	44.09	53.553
7.6259	41.595	61.027
7.6764	39.276	55.32
7.7269	41.379	55.932
7.7774	47.655	58.644
7.8279	61.139	61.76
7.8784	56.796	52.502
7.9289	52.272	45.388
7.9794	59.159	47.339
8.0299	53.538	61.169
8.0804	62.864	50.837
8.1309	59.954	46.425
8.1814	60.783	56.82
8.2319	67.808	54.276
8.2824	72.91	63.166
8.3329	60.92	64.98
8.3834	61.549	64.752
8.4339	58.438	65.738
8.4844	51.922	64.63
8.5349	49.766	58.718
8.5854	64.989	71.198
8.6359	50.95	60.576
8.6864	35.728	61.94
8.7369	51.525	67.329
8.7874	46.934	60.507
8.8379	47.461	68.99
8.8884	42.151	67.772
8.9389	57.629	54.355
8.9894	50.89	46.895
9.0399	45.124	52.285
9.0904	43.012	56.277
9.1409	41.444	56.556
9.1915	39.714	56.275
9.242	46.175	61.753
9.2925	60.304	57.764
9.343	37.011	57.738
9.3935	51.816	57.801
9.444	40.722	68.254
9.4945	47.228	59.85
9.545	44.839	64.946
9.5955	45.35	60.786
9.646	42.211	54.138
9.6965	42.226	63.409
9.747	45.489	67.663
9.7975	45.329	65.027
9.848	49.524	64.082
9.8985	51.927	74.777
9.949	54.441	64.388
9.9995	55.129	58.708
10.05	57.742	72.96
10.1005	51.64	69.175
10.151	49.986	60.364
10.2015	54.113	66.263
10.252	50.651	74.624
10.3025	44.042	66.865
10.353	56.673	70.177
10.4035	57.72	78.915
10.454	59.058	75.106
10.5045	62.171	65.653
10.555	60.454	66.703
10.6055	62.648	77.027
10.656	63.911	87.542
10.7065	55.633	72.308
10.757	65.281	89.312
10.8075	66.998	82.216
10.858	67.663	81.864
10.9085	57.465	83.443
10.959	50.881	85.176
11.0095	54.644	79.519
11.06	45.642	79.128
11.1105	46.95	78.241
11.161	53.776	80.24
11.2115	50.639	79.315
11.2621	41.315	85.155
11.3126	47.02	95.387
11.3631	44.305	107.941
11.4136	52.46	91.196
11.4641	58.152	94.729
11.5146	54.876	103.148
11.5651	55.468	100.712
11.6156	55.652	100.157
11.6661	59.65	94.687
11.7166	68.37	99.669
11.7671	66.839	102.013
11.8176	64.412	95.094
11.8681	58.523	95.865
11.9186	65.189	102.397
11.9691	61.29	109.065
12.0196	59.192	110.45
12.0701	57.782	106.839
12.1206	54.694	114.767
12.1711	50.106	121.981
12.2216	51.524	118.082
12.2721	55.814	128.309
12.3226	51.406	133.642
12.3731	44.858	135.752
12.4236	50.414	144.185
12.4741	54.785	143.916
12.5246	52.768	136.344
12.5751	66.573	153.213
12.6256	60.66	151.972
12.6761	50.859	159.42
12.7266	46.6	163.285
12.7771	58.666	169.329
12.8276	72.054	180.685
12.8781	77.535	189.726
12.9286	78.054	200.749
12.9791	66.201	200.736
13.0296	60.128	194.224
13.0801	58.399	210.185
13.1306	46.887	224.106
13.1811	44.118	233.592
13.2316	41.144	229.296
13.2822	38.979	230.465
13.3327	32.902	235.645
13.3832	55.302	254.844
13.4337	41.378	242.968
13.4842	50.965	253.377
13.5347	43.831	255
13.5852	46.225	255
13.6357	48.748	255
13.6862	55.094	255
13.7367	47.184	255
13.7872	40.688	255
13.8377	47.559	255
13.8882	41.168	255
13.9387	36.381	255
13.9892	34.718	255
14.0397	29.103	255
14.0902	44.788	255
14.1407	37.878	255
14.1912	48.462	255
14.2417	45.126	255
14.2922	36.148	255
14.3427	33.605	255
14.3932	35.272	255
14.4437	39.097	255
14.4942	41.345	255
14.5447	34.02	255
14.5952	46.784	255
14.6457	46.252	255
14.6962	41.355	255
14.7467	27.316	255
14.7972	44.902	255
14.8477	42.293	255
14.8982	45.131	255
14.9487	30.181	255
14.9992	29.368	255
15.0497	33.093	255
15.1002	32.56	255
15.1507	27.457	255
15.2012	32.455	255
15.2517	32.872	255
15.3022	42.149	255
15.3528	50.396	255
15.4033	45.803	255
15.4538	31.508	255
15.5043	32.37	255
15.5548	41.403	255
15.6053	31.566	255
15.6558	23.948	255
15.7063	31.613	255
15.7568	41.524	255
15.8073	46.525	255
15.8578	45.484	255
15.9083	45.524	255
15.9588	38.579	255
16.0093	33.779	255
16.0598	34.9	255
16.1103	31.696	255
16.1608	27.651	255
16.2113	38.807	255
16.2618	34.478	255
16.3123	36.305	248.608
16.3628	32.225	236.408
16.4133	32.211	210.86
16.4638	26.353	198.642
16.5143	34.512	194.701
16.5648	35.288	176.257
16.6153	34.759	169.377
16.6658	42.645	155.592
16.7163	43.595	148.534
16.7668	37.273	145.155
16.8173	42.091	158.248
16.8678	39.127	135.714
16.9183	36.133	127.239
16.9688	36.768	139.608
17.0193	41.226	134.661
17.0698	45.102	119.817
17.1203	50.939	109.762
17.1708	44.662	106.681
17.2213	44.153	103.651
17.2718	48.001	110.085
17.3223	38.418	117.782
17.3729	65.856	96.337
17.4234	43.246	98.857
17.4739	65.783	94.398
17.5244	56.707	85.847
17.5749	46.115	91.609
17.6254	45.292	94.101
17.6759	49.207	95.971
17.7264	47.516	84.282
17.7769	46.757	76.53
17.8274	48.483	74.855
17.8779	53.79	74.709
17.9284	59.625	72.252
17.9789	62.299	70.554
18.0294	63.16	70.171
18.0799	62.979	70.875
18.1304	55.576	61.453
18.1809	50.162	61.813
18.2314	50.706	61.036
18.2819	46.889	63.111
18.3324	34.683	64.598
18.3829	44.91	62.603
18.4334	52.531	67.067
18.4839	47.417	64.152
18.5344	50.777	55.434
18.5849	48.279	55.143
18.6354	58.885	58.051
18.6859	50.419	51.508
18.7364	65.622	50.365
18.7869	58.069	55.465
18.8374	56.83	58.215
18.8879	54.678	59.646
18.9384	61.441	53.194
18.9889	60.165	55.007
19.0394	55.165	52.333
19.0899	61.414	46.446
19.1404	66.4	47.156
19.1909	64.539	45.404
19.2414	69.805	50.052
19.2919	76.836	47.943
19.3424	72.188	43.384
19.393	64.005	52.386
19.4435	57.031	45.274
19.494	58.557	43.842
19.5445	53.609	44.516
19.595	63.196	40.072
19.6455	57.9	47.09
19.696	60.702	44.694
19.7465	70.548	39.146
19.797	76.889	32.862
19.8475	59.496	37.583
19.898	56.724	38.947
19.9485	56.273	35.506
19.999	56.674	34.424
20.0495	59.26	27.87
20.1	76.504	34.24
20.1505	68.323	23.129
20.201	86.507	27.59
20.2515	82.223	24.808
20.302	72.135	27.21
20.3525	76.556	21.101
20.403	90.602	12.234
20.4535	97.293	8.055
20.504	96.132	11.018
20.5545	91.365	10.072
20.605	98.02	10.002
20.6555	87.88	15.056
20.706	80.487	6.777
20.7565	80.783	4.466
20.807	79.381	5.595
20.8575	76.894	2.625
20.908	78.126	3.301
20.9585	75.266	2.288
21.009	83.9	2.358
21.0595	73.281	4.127
21.11	84.408	4.559
21.1605	97.755	7.369
21.211	103.52	1.939
21.2615	107.793	0.889
21.312	97.865	3.254
21.3625	103.334	6.549
21.413	112.694	1.327
21.4636	80.355	0.944
21.5141	104.532	6.459
21.5646	103.248	4.954
21.6151	127.621	11.508
21.6656	120.464	5.008
21.7161	119.001	0.875
21.7666	122.975	0.265
21.8171	121.859	0.55
21.8676	126.434	1.966
21.9181	113.641	1.485
21.9686	114.394	6.511
22.0191	88.075	3.726
22.0696	108.777	0.622
22.1201	83.569	3.621
22.1706	75.008	2.214
22.2211	92.463	1.274
22.2716	76.728	4.051
22.3221	73.33	1.935
22.3726	80.08	1.129
22.4231	87.008	0.273
22.4736	99.756	0.829
22.5241	78.68	0
22.5746	85.119	0
22.6251	96.073	0.541
22.6756	89.342	0.249
22.7261	103.705	2.331
22.7766	89.668	0.866
22.8271	80.985	1.853
22.8776	108.948	0.409
22.9281	105.392	1.308
22.9786	106.629	1.312
23.0291	111.487	0.29
23.0796	109.367	0
23.1301	95.223	0
23.1806	99.198	0
23.2311	85.724	0
23.2816	80.74	0
23.3321	81.427	0
23.3826	63.95	0
23.4331	74.244	0
23.4837	83.578	0.324
23.5342	75.653	0.282
23.5847	67.929	1.967
23.6352	74.947	1.008
23.6857	77.972	0.27
23.7362	74.476	0.054
23.7867	82.039	0.55
23.8372	86.485	1.539
23.8877	82.082	0.631
23.9382	82.968	0.612
23.9887	73.384	0.124
24.0392	79.722	0.313
24.0897	77.488	2.217
24.1402	69.374	2.448
24.1907	68.379	5.384
24.2412	68.532	1.979
24.2917	54.226	1.547
24.3422	57.9	3.234
24.3927	54.831	7.103
24.4432	55.054	6.402
24.4937	62.783	4.951
24.5442	61.722	3.383
24.5947	59.357	6.328
24.6452	58.127	7.519
24.6957	51.493	0.291
24.7462	69.269	0
24.7967	78.565	0.15
24.8472	59.208	0.989
24.8977	60.214	3.864
24.9482	58.91	4.277
24.9987	63.077	5.227
25.0492	71.729	3.251
25.0997	61.309	4.084
25.1502	56.008	3.184
25.2007	54.832	1.122
25.2512	58.148	1.88
25.3017	53.954	0.513
25.3522	52.087	0.533
25.4027	58.938	0
25.4532	55.537	0.118
25.5037	50.033	1.273
25.5543	51.117	0.512
25.6048	72.783	0.718
25.6553	68.518	0.357
25.7058	67.373	2.215
25.7563	76.547	1.303
25.8068	73.529	0
25.8573	82.884	0
25.9078	82.358	0
25.9583	79.96	0
26.0088	67.66	0
26.0593	71.888	0
26.1098	53.592	0
26.1603	92.636	0
26.2108	81.396	0
26.2613	87.276	0
26.3118	93.987	0
26.3623	92.128	0
26.4128	103.293	0
26.4633	98.075	0
26.5138	82.729	0.643
26.5643	84.446	0.734
26.6148	69.446	0
26.6653	69.806	0
26.7158	73.077	0
26.7663	82.415	0
26.8168	86.97	0
26.8673	72.742	0
26.9178	64.149	0
26.9683	66.789	0
27.0188	70.535	0
27.0693	70.879	0
27.1198	67.372	0
27.1703	63.498	0
27.2208	65.724	0
27.2713	65.515	0
27.3218	65.129	0
27.3723	65.619	0
27.4228	47	0
