# Supplementary material for: Pseudorabies Virus UL4 protein promotes the ASC-dependent inflammasome activation and pyroptosis to exacerbate inflammation
Source: PLoS Pathog. 2024 Sep 24;20(9):e1012546. doi: 10.1371/journal.ppat.1012546 (PMC11421794; doi:10.1371/journal.ppat.1012546)
Supplement: S3 Data — (ZIP) [file ppat.1012546.s007.zip › Figure6D/1/flag-ASC+GFP-UL4(73-146)/Flag-ASC+GFP-UL4(73-146).csv]

X	Red	Green
0	0	0
0.0575	0	8.024
0.1149	0	26.218
0.1724	0	14.412
0.2299	0	18.785
0.2874	1.333	24.888
0.3448	8.699	42.798
0.4023	20.365	25.238
0.4598	48.051	78.579
0.5172	58.66	86.483
0.5747	58.482	153.824
0.6322	89.892	240.355
0.6897	115.273	194.51
0.7471	134.86	177.145
0.8046	162.576	230.4
0.8621	191.943	233.377
0.9195	230.905	228.176
0.977	242.199	247.892
1.0345	255	228.065
1.092	255	235.727
1.1494	255	231.747
1.2069	255	226.791
1.2644	255	220.821
1.3218	255	237.729
1.3793	255	251.036
1.4368	255	229.839
1.4943	255	187.377
1.5517	255	244.47
1.6092	255	226.776
1.6667	255	153.952
1.7241	255	246.929
1.7816	255	246.604
1.8391	255	244.903
1.8966	255	229.244
1.954	255	227.861
2.0115	255	220.288
2.069	255	255
2.1264	255	255
2.1839	255	255
2.2414	255	255
2.2989	255	255
2.3563	255	253.807
2.4138	255	252.063
2.4713	255	255
2.5287	255	255
2.5862	255	255
2.6437	255	251.435
2.7011	255	247.3
2.7586	255	255
2.8161	255	255
2.8736	255	253.663
2.931	255	255
2.9885	255	255
3.046	255	252.222
3.1034	255	255
3.1609	255	255
3.2184	255	255
3.2759	255	246.583
3.3333	255	253.783
3.3908	255	221.987
3.4483	255	224.31
3.5057	255	192.312
3.5632	255	213.676
3.6207	255	242.351
3.6782	255	241.224
3.7356	255	254.006
3.7931	255	219.103
3.8506	255	236.839
3.908	255	250.771
3.9655	255	228.218
4.023	255	238.195
4.0805	255	255
4.1379	255	255
4.1954	255	255
4.2529	255	255
4.3103	255	255
4.3678	255	255
4.4253	255	255
4.4828	255	255
4.5402	255	255
4.5977	255	255
4.6552	255	255
4.7126	255	255
4.7701	255	255
4.8276	255	255
4.8851	255	255
4.9425	255	255
5	255	255
5.0575	255	255
5.1149	255	255
5.1724	255	251.651
5.2299	255	252.559
5.2874	255	255
5.3448	255	255
5.4023	255	255
5.4598	255	255
5.5172	255	255
5.5747	255	255
5.6322	255	255
5.6897	255	255
5.7471	255	255
5.8046	255	255
5.8621	255	255
5.9195	255	255
5.977	255	255
6.0345	255	255
6.092	255	255
6.1494	255	255
6.2069	254.432	255
6.2644	235.261	255
6.3218	215.015	254.114
6.3793	199.221	255
6.4368	185.532	214.312
6.4943	128.104	179.493
6.5517	98.157	218.164
6.6092	89.918	211.985
6.6667	79.366	128.64
6.7241	65.212	117.573
6.7816	49.972	130.621
6.8391	36.125	114.96
6.8966	30.872	18.324
6.954	19.167	40.131
7.0115	7.895	43.384
7.069	16.866	80.027
7.1264	1.278	45.318
7.1839	0	37.349
7.2414	0	15.022
7.2989	0	5.606
7.3563	0	0.233
7.4138	0	10.825
7.4713	0	17.734
7.5287	0	8.432
7.5862	0	0
7.6437	0	0
7.7011	0	0
7.7586	0	0
7.8161	0	0.895
7.8736	0	0
7.931	0	1.335
7.9885	0	3.002
8.046	0	12.383
8.1034	0	0.162
8.1609	0	0
8.2184	0	0
8.2759	0	0
8.3333	0	0
8.3908	0	0
8.4483	0	0
8.5057	0	0
8.5632	0	0
8.6207	0	0
8.6782	0	0
8.7356	0	3.242
8.7931	0	6.344
8.8506	0	0
8.908	0	0.224
8.9655	0	6.908
9.023	0	1.542
9.0805	0	0
9.1379	0	0
9.1954	0	0
9.2529	0	0
9.3103	0	0
9.3678	0	0
9.4253	0	0
9.4828	0	0
9.5402	0	0
9.5977	0	0
9.6552	0	0
9.7126	0	0
9.7701	0	0
9.8276	0	0
9.8851	0	0
9.9425	0	0
10	0	0
10.0575	0	1.598
10.1149	0	0.505
10.1724	0	0
10.2299	0	0.149
10.2874	0	0
10.3448	0	0
10.4023	0	0
10.4598	0	0
10.5172	0	0
10.5747	0	0
10.6322	0	0
10.6897	0	0
10.7471	0	1.666
10.8046	0	0.141
10.8621	0	0
10.9195	0	0
10.977	0	1.246
11.0345	0	1.474
11.092	0	0
11.1494	0	0
11.2069	0	0
11.2644	0	0
11.3218	0	0
11.3793	0	0
11.4368	0	0
11.4943	0	0
11.5517	0	0
11.6092	0	0
11.6667	0	0
11.7241	0	0
11.7816	0	0
11.8391	0	0
11.8966	0	0
11.954	0	0
12.0115	0	0
12.069	0	0
12.1264	0	0
12.1839	0	0
12.2414	0	0
12.2989	0	0
12.3563	0	0
12.4138	0	0
12.4713	0	0
12.5287	0	0
12.5862	0	0
12.6437	0	0
12.7011	0	0
12.7586	0	0
12.8161	0	0
12.8736	0	0
12.931	0	0
12.9885	0	0
13.046	0	0
13.1034	0	0
13.1609	0	0
13.2184	0	0
13.2759	0	0
13.3333	0	0
13.3908	0	0
13.4483	0	0
13.5057	0	0
13.5632	0	0
13.6207	0	0
13.6782	0	0
13.7356	0	0
13.7931	0	0
13.8506	0	0
13.908	0	0
13.9655	0	0
14.023	0	0
14.0805	0	0
14.1379	0	0
14.1954	0	0
14.2529	0	0
14.3103	0	0
14.3678	0	0
14.4253	0	0
14.4828	0	0
14.5402	0	0
14.5977	0	0
14.6552	0	0
14.7126	0	0
14.7701	0	0
14.8276	0	0
14.8851	0	0
14.9425	0	0
15	0	0
15.0575	0	0
15.1149	0	0
15.1724	0	0
15.2299	0	0
15.2874	0	0
15.3448	0	1.867
15.4023	0	23.684
15.4598	0	14.298
15.5172	0	9.826
15.5747	0	34.097
15.6322	0	58.71
15.6897	0.718	66.418
15.7471	8.562	167.339
15.8046	30.602	192.639
15.8621	49.855	181.642
15.9195	34.194	206.054
15.977	47.953	164.192
16.0345	60.44	176.66
16.092	53.179	235.278
16.1494	62.822	250.1
16.2069	101.718	215.783
16.2644	93.152	251.974
16.3218	93.772	255
16.3793	106.669	255
16.4368	97.614	255
16.4943	110.46	255
16.5517	118.85	255
16.6092	142.948	255
16.6667	135.044	255
16.7241	124.932	244.881
16.7816	124.099	245.444
16.8391	88.931	250.182
16.8966	96.012	253.485
16.954	81.44	255
17.0115	90.344	255
17.069	83.555	234.717
17.1264	69.545	204.154
17.1839	57.541	242.65
17.2414	47.734	222.225
17.2989	36.18	126.259
17.3563	40.401	118.273
17.4138	15.684	174.477
17.4713	18.674	123.119
17.5287	1.785	153.104
17.5862	1.761	75.171
17.6437	1.857	117.282
17.7011	0	96.882
17.7586	0	52.285
17.8161	0	39.629
17.8736	0	5.986
17.931	0	9.73
17.9885	0	26.562
18.046	0	18.091
18.1034	0	8.608
18.1609	0	11.558
18.2184	0	17.127
18.2759	0	15
