# Supplementary material for: Pseudorabies Virus UL4 protein promotes the ASC-dependent inflammasome activation and pyroptosis to exacerbate inflammation
Source: PLoS Pathog. 2024 Sep 24;20(9):e1012546. doi: 10.1371/journal.ppat.1012546 (PMC11421794; doi:10.1371/journal.ppat.1012546)
Supplement: S4 Data — (ZIP) [file ppat.1012546.s008.zip]

Archive with 418 entries (319 files):
- Figure 8-10/Fig10/
- Figure 8-10/Fig10/A/
- Figure 8-10/Fig10/A/Clinical score.xlsx
- Figure 8-10/Fig10/B/
- Figure 8-10/Fig10/B/1.xlsx
- Figure 8-10/Fig10/B/2.xlsx
- Figure 8-10/Fig10/B/3.xlsx
- Figure 8-10/Fig10/B/4.xlsx
- Figure 8-10/Fig10/C/
- Figure 8-10/Fig10/C/1.xlsx
- Figure 8-10/Fig10/C/2.xlsx
- Figure 8-10/Fig10/C/3.xlsx
- Figure 8-10/Fig10/C/4.xlsx
- Figure 8-10/Fig10/D/
- Figure 8-10/Fig10/D/1.xlsx
- Figure 8-10/Fig10/D/2.xlsx
- Figure 8-10/Fig10/D/3.xlsx
- Figure 8-10/Fig10/D/4.xlsx
- Figure 8-10/Fig10/E/
- Figure 8-10/Fig10/E/1.xlsx
- Figure 8-10/Fig10/E/2.xlsx
- Figure 8-10/Fig10/E/3.xlsx
- Figure 8-10/Fig10/E/4.xlsx
- Figure 8-10/Fig10/F/
- Figure 8-10/Fig10/F/1/
- Figure 8-10/Fig10/F/1/Brain-Actin.tif
- Figure 8-10/Fig10/F/1/Brain-GSDMD-Full+GSDMD-NT.tif
- Figure 8-10/Fig10/F/1/Brain-UL4.tif
- Figure 8-10/Fig10/F/1/Lung-Actin.tif
- Figure 8-10/Fig10/F/1/Lung-GSDMD-Full+GSDMD-nt.tif
- Figure 8-10/Fig10/F/1/Lung-UL4.tif
- Figure 8-10/Fig10/F/2/
- Figure 8-10/Fig10/F/2/Brain-Actin.tiff
- Figure 8-10/Fig10/F/2/Brain-GSDMD-full-GSDMD-NT.tiff
- Figure 8-10/Fig10/F/2/Brain-UL4.tiff
- Figure 8-10/Fig10/F/2/Lung-Actin.tiff
- Figure 8-10/Fig10/F/2/Lung-GSDND-full-GSDMD-NT.tiff
- Figure 8-10/Fig10/F/2/Lung-UL4.tiff
- Figure 8-10/Fig10/F/3/
- Figure 8-10/Fig10/F/3/Brain-Actin.tiff
- Figure 8-10/Fig10/F/3/Brain-GSDMD-full-GSDMD-NT.tiff
- Figure 8-10/Fig10/F/3/Brain-UL4.tiff
- Figure 8-10/Fig10/F/3/Lung-Actin.tiff
- Figure 8-10/Fig10/F/3/Lung-GSDND-full-GSDMD-NT.tiff
- Figure 8-10/Fig10/F/3/Lung-UL4.tiff
- Figure 8-10/Fig10/G/
- Figure 8-10/Fig10/G/CFU 1-3.xlsx
- Figure 8-10/Fig10/H/
- Figure 8-10/Fig10/H/CFU 1-3.xlsx
- Figure 8-10/Fig10/I/
- Figure 8-10/Fig10/I/pig/
- Figure 8-10/Fig10/I/pig/Mock-Brain/
- Figure 8-10/Fig10/I/pig/Mock-Brain/19.jpg
- Figure 8-10/Fig10/I/pig/Mock-Brain/20.jpg
- Figure 8-10/Fig10/I/pig/Mock-Brain/21.jpg
- Figure 8-10/Fig10/I/pig/Mock-Brain/22.jpg
- Figure 8-10/Fig10/I/pig/Mock-Brain/23.jpg
- Figure 8-10/Fig10/I/pig/Mock-Brain/24.jpg
- Figure 8-10/Fig10/I/pig/Mock-lung/
- Figure 8-10/Fig10/I/pig/Mock-lung/3.jpg
- Figure 8-10/Fig10/I/pig/Mock-lung/4.jpg
- Figure 8-10/Fig10/I/pig/Mock-lung/5.jpg
- Figure 8-10/Fig10/I/pig/Mock-lung/6.jpg
- Figure 8-10/Fig10/I/pig/Mock-lung/Mock-f1-10x-1.tif
- Figure 8-10/Fig10/I/pig/Mock-lung/Mock-lung-1.jpg
- Figure 8-10/Fig10/I/pig/Mock-lung/Mock-lung-1-1.jpg
- Figure 8-10/Fig10/I/pig/PRV-Brain/
- Figure 8-10/Fig10/I/pig/PRV-Brain/25.jpg
- Figure 8-10/Fig10/I/pig/PRV-Brain/26.jpg
- Figure 8-10/Fig10/I/pig/PRV-Brain/27.jpg
- Figure 8-10/Fig10/I/pig/PRV-Brain/28.jpg
- Figure 8-10/Fig10/I/pig/PRV-Brain/29.jpg
- Figure 8-10/Fig10/I/pig/PRV-Brain/30.jpg
- Figure 8-10/Fig10/I/pig/PRV-lung/
- Figure 8-10/Fig10/I/pig/PRV-lung/13.jpg
- Figure 8-10/Fig10/I/pig/PRV-lung/14.jpg
- Figure 8-10/Fig10/I/pig/PRV-lung/15.jpg
- Figure 8-10/Fig10/I/pig/PRV-lung/16.jpg
- Figure 8-10/Fig10/I/pig/PRV-lung/17.jpg
- Figure 8-10/Fig10/I/pig/PRV-lung/18.jpg
- Figure 8-10/Fig10/I/pig/PRV-lung/PRV-f1-10x-1.tif
- Figure 8-10/Fig10/I/pig/PRV-UL4mut-Brain/
- Figure 8-10/Fig10/I/pig/PRV-UL4mut-Brain/31.jpg
- Figure 8-10/Fig10/I/pig/PRV-UL4mut-Brain/32.jpg
- Figure 8-10/Fig10/I/pig/PRV-UL4mut-Brain/33.jpg
- Figure 8-10/Fig10/I/pig/PRV-UL4mut-Brain/34.jpg
- Figure 8-10/Fig10/I/pig/PRV-UL4mut-Brain/35.jpg
- Figure 8-10/Fig10/I/pig/PRV-UL4mut-Brain/36.jpg
- Figure 8-10/Fig10/I/pig/PRV-UL4mut-Brain/37.jpg
- Figure 8-10/Fig10/I/pig/PRV-UL4mut-Brain/38.jpg
- Figure 8-10/Fig10/I/pig/PRV-UL4mut-lung/
- Figure 8-10/Fig10/I/pig/PRV-UL4mut-lung/10.jpg
- Figure 8-10/Fig10/I/pig/PRV-UL4mut-lung/11.jpg
- Figure 8-10/Fig10/I/pig/PRV-UL4mut-lung/12.jpg
- Figure 8-10/Fig10/I/pig/PRV-UL4mut-lung/7.jpg
- Figure 8-10/Fig10/I/pig/PRV-UL4mut-lung/8.jpg
- Figure 8-10/Fig10/I/pig/PRV-UL4mut-lung/9.jpg
- Figure 8-10/Fig10/I/pig/PRV-UL4mut-lung/UL4-f1-10x-3.tif
- Figure 8-10/Fig8/
- Figure 8-10/Fig8/A/
- Figure 8-10/Fig8/A/A-1/
- Figure 8-10/Fig8/A/A-1/Actin.tif
- Figure 8-10/Fig8/A/A-1/ASC.tif
- Figure 8-10/Fig8/A/A-1/CASP1.tif
- Figure 8-10/Fig8/A/A-1/NLRP3.tif
- Figure 8-10/Fig8/A/A-1/UL4.tif
- Figure 8-10/Fig8/A/A-1/╬┤▒Ω╠Γ-1.tif
- Figure 8-10/Fig8/A/A-2/
- Figure 8-10/Fig8/A/A-2/Actin.tif
- Figure 8-10/Fig8/A/A-2/ASC.tif
- Figure 8-10/Fig8/A/A-2/CASP1.tif
- Figure 8-10/Fig8/A/A-2/NLRP3.tif
- Figure 8-10/Fig8/A/A-2/UL4.tif
- Figure 8-10/Fig8/B/
- Figure 8-10/Fig8/B/B-1/
- Figure 8-10/Fig8/B/B-1/IP-ASC.tif
- Figure 8-10/Fig8/B/B-1/IP-CASP1.tif
- Figure 8-10/Fig8/B/B-1/IP-NLRP3.tif
- Figure 8-10/Fig8/B/B-1/IP-UL4.tif
- Figure 8-10/Fig8/B/B-1/WCL-Actin.tif
- Figure 8-10/Fig8/B/B-1/WCL-ASC.tif
- Figure 8-10/Fig8/B/B-1/WCL-CASP1.tif
- Figure 8-10/Fig8/B/B-1/WCL-NLRP3.tif
- Figure 8-10/Fig8/B/B-1/WCL-UL4.tif
- Figure 8-10/Fig8/B/B-1/╬┤▒Ω╠Γ-3.tif
- Figure 8-10/Fig8/B/B-2/
- Figure 8-10/Fig8/B/B-2/IP-ASC.tif
- Figure 8-10/Fig8/B/B-2/IP-NLRP3.tif
- Figure 8-10/Fig8/B/B-2/IP-pro-CASP1.tif
- Figure 8-10/Fig8/B/B-2/IP-UL4.tif
- Figure 8-10/Fig8/B/B-2/WCL-Actin.tif
- Figure 8-10/Fig8/B/B-2/WCL-ASC.tif
- Figure 8-10/Fig8/B/B-2/WCL-NLRP3.tif
- Figure 8-10/Fig8/B/B-2/WCL-Pro-CASP1.tif
- Figure 8-10/Fig8/B/B-2/WCL-UL4.tif
- Figure 8-10/Fig8/C/
- Figure 8-10/Fig8/C/1/
- Figure 8-10/Fig8/C/1/HA-UL4+Flag-ASC/
- Figure 8-10/Fig8/C/1/HA-UL4+Flag-ASC/DAPI.tif
- Figure 8-10/Fig8/C/1/HA-UL4+Flag-ASC/Flag-ASC.tif
- Figure 8-10/Fig8/C/1/HA-UL4+Flag-ASC/HA-UL4.tif
- Figure 8-10/Fig8/C/1/HA-UL4+Flag-ASC/Merge.tif
- Figure 8-10/Fig8/C/1/Vec+Flag-ASC/
- Figure 8-10/Fig8/C/1/Vec+Flag-ASC/DAPI.tif
- Figure 8-10/Fig8/C/1/Vec+Flag-ASC/Flag-ASC.tif
- Figure 8-10/Fig8/C/1/Vec+Flag-ASC/Merge.tif
- Figure 8-10/Fig8/C/2/
- Figure 8-10/Fig8/C/2/HA-UL4+Flag-ASC/
- Figure 8-10/Fig8/C/2/HA-UL4+Flag-ASC/DAPI.tif
- Figure 8-10/Fig8/C/2/HA-UL4+Flag-ASC/Flag-ASC.tif
- Figure 8-10/Fig8/C/2/HA-UL4+Flag-ASC/HA-UL4.tif
- Figure 8-10/Fig8/C/2/HA-UL4+Flag-ASC/Merge.tif
- Figure 8-10/Fig8/C/2/Vec+Flag-ASC/
- Figure 8-10/Fig8/C/2/Vec+Flag-ASC/DAPI.tif
- Figure 8-10/Fig8/C/2/Vec+Flag-ASC/Flag-ASC.tif
- Figure 8-10/Fig8/C/2/Vec+Flag-ASC/RGB.tif
- Figure 8-10/Fig8/C/3/
- Figure 8-10/Fig8/C/3/HA-UL4+Flag-ASC/
- Figure 8-10/Fig8/C/3/HA-UL4+Flag-ASC/DAPI.tif
- Figure 8-10/Fig8/C/3/HA-UL4+Flag-ASC/Flag-ASC.tif
- Figure 8-10/Fig8/C/3/HA-UL4+Flag-ASC/HA-UL4.tif
- Figure 8-10/Fig8/C/3/HA-UL4+Flag-ASC/Merge.tif
- Figure 8-10/Fig8/C/3/Vec+Flag-ASC/
- Figure 8-10/Fig8/C/3/Vec+Flag-ASC/DAPI.tif
- Figure 8-10/Fig8/C/3/Vec+Flag-ASC/Flag-ASC.tif
- Figure 8-10/Fig8/C/3/Vec+Flag-ASC/Merge.tif
- Figure 8-10/Fig8/C/3/Vec+Flag-ASC/RGB.tif
- Figure 8-10/Fig8/D/
- Figure 8-10/Fig8/D/1-3.xlsx
- Figure 8-10/Fig8/E/
- Figure 8-10/Fig8/E/1/
- Figure 8-10/Fig8/E/1/Actin.tif
- Figure 8-10/Fig8/E/1/ASC╣╤╛█╠σ.tif
- Figure 8-10/Fig8/E/2/
- Figure 8-10/Fig8/E/2/DSS-ASC.tif
- Figure 8-10/Fig8/E/2/WCL-Actin.tif
- Figure 8-10/Fig8/E/2/WCL-UL4.tif
- Figure 8-10/Fig8/E/3/
- Figure 8-10/Fig8/E/3/DSS-ASC.tif
- Figure 8-10/Fig8/E/3/WCL-Actin.tif
- Figure 8-10/Fig8/E/3/WCL-UL4.tif
- Figure 8-10/Fig8/F/
- Figure 8-10/Fig8/F/1/
- Figure 8-10/Fig8/F/1/ASC╣╤╛█╠σ.tif
- Figure 8-10/Fig8/F/1/UL4.tif
- Figure 8-10/Fig8/F/2/
- Figure 8-10/Fig8/F/2/DSS-ASC.tif
- Figure 8-10/Fig8/F/2/WCL-Actin.tif
- Figure 8-10/Fig8/F/2/WCL-UL4.tif
- Figure 8-10/Fig8/F/3/
- Figure 8-10/Fig8/F/3/DSS-ASC.tif
- Figure 8-10/Fig8/F/3/WCL-Actin.tif
- Figure 8-10/Fig8/F/3/WCL-UL4.tif
- Figure 8-10/Fig8/G/
- Figure 8-10/Fig8/G/1/
- Figure 8-10/Fig8/G/1/Actin.tif
- Figure 8-10/Fig8/G/1/DSS-ASC.tif
- Figure 8-10/Fig8/G/1/UL4.tif
- Figure 8-10/Fig8/G/2/
- Figure 8-10/Fig8/G/2/DSS-ASC.tif
- Figure 8-10/Fig8/G/2/WCL-Actin.tif
- Figure 8-10/Fig8/G/2/WCL-UL4.tif
- Figure 8-10/Fig8/G/3/
- Figure 8-10/Fig8/G/3/DSS-ASC.tif
- Figure 8-10/Fig8/G/3/WCL-Actin.tif
- Figure 8-10/Fig8/G/3/WCL-UL4.tif
- Figure 8-10/Fig8/H/
- Figure 8-10/Fig8/H/1/
- Figure 8-10/Fig8/H/1/Actin.tif
- Figure 8-10/Fig8/H/1/ASC.tif
- Figure 8-10/Fig8/H/1/UL4.tif
- Figure 8-10/Fig8/H/2/
- Figure 8-10/Fig8/H/2/DSS-ASC.tif
- Figure 8-10/Fig8/H/2/WCL-Actin.tif
- Figure 8-10/Fig8/H/2/WCL-UL4.tif
- Figure 8-10/Fig8/H/3/
- Figure 8-10/Fig8/H/3/DSS-ASC.tif
- Figure 8-10/Fig8/H/3/WCL-Actin.tif
- Figure 8-10/Fig8/H/3/WCL-UL4.tif
- Figure 8-10/Fig9/
- Figure 8-10/Fig9/A/
- Figure 8-10/Fig9/A/A-1/
- Figure 8-10/Fig9/A/A-1/IP-HA-ub-2.tif
- Figure 8-10/Fig9/A/A-1/WCL-Actin-2.tif
- Figure 8-10/Fig9/A/A-1/WCL-ASC-2.tif
- Figure 8-10/Fig9/A/A-1/WCL-UL4-2.tif
- Figure 8-10/Fig9/A/A-2/
- Figure 8-10/Fig9/A/A-2/2.tif
- Figure 8-10/Fig9/A/A-2/IP-HA-ub.tif
- Figure 8-10/Fig9/A/A-2/WCL-Actin.tif
- Figure 8-10/Fig9/A/A-2/WCL-ASC.tif
- Figure 8-10/Fig9/A/A-2/WCL-UL4.tif
- Figure 8-10/Fig9/A/A-3/
- Figure 8-10/Fig9/A/A-3/IP-HA-ub.tif
- Figure 8-10/Fig9/A/A-3/WCL-Actin.tif
- Figure 8-10/Fig9/A/A-3/WCL-ASC.tif
- Figure 8-10/Fig9/A/A-3/WCL-UL4.tif
- Figure 8-10/Fig9/B/
- Figure 8-10/Fig9/B/B-1/
- Figure 8-10/Fig9/B/B-1/Actin.tif
- Figure 8-10/Fig9/B/B-1/ASC.tif
- Figure 8-10/Fig9/B/B-1/UB.tif
- Figure 8-10/Fig9/B/B-1/UL4.tif
- Figure 8-10/Fig9/B/B-1/UL4▓╗╙░╧∞3d╖║╦╪╗»╦«╞╜.tif
- Figure 8-10/Fig9/B/B-2/
- Figure 8-10/Fig9/B/B-2/HA-ub.tif
- Figure 8-10/Fig9/B/B-2/WCL-Actin.tif
- Figure 8-10/Fig9/B/B-2/WCL-ASC.tif
- Figure 8-10/Fig9/B/B-3/
- Figure 8-10/Fig9/B/B-3/Asc.tif
- Figure 8-10/Fig9/B/B-3/HA-ub.tif
- Figure 8-10/Fig9/B/B-3/WCL-Actin.tif
- Figure 8-10/Fig9/C/
- Figure 8-10/Fig9/C/C-1/
- Figure 8-10/Fig9/C/C-1/Actin.tif
- Figure 8-10/Fig9/C/C-1/ASC.tif
- Figure 8-10/Fig9/C/C-1/UB.tif
- Figure 8-10/Fig9/C/C-1/UL4.tif
- Figure 8-10/Fig9/C/C-2/
- Figure 8-10/Fig9/C/C-2/Actin.tif
- Figure 8-10/Fig9/C/C-2/ASC.tif
- Figure 8-10/Fig9/C/C-2/ub.tif
- Figure 8-10/Fig9/C/C-3/
- Figure 8-10/Fig9/C/C-3/Actin.tif
- Figure 8-10/Fig9/C/C-3/ASC.tif
- Figure 8-10/Fig9/C/C-3/UB.tif
- Figure 8-10/Fig9/D/
- Figure 8-10/Fig9/D/1/
- Figure 8-10/Fig9/D/1/Actin.tif
- Figure 8-10/Fig9/D/1/ASC.tif
- Figure 8-10/Fig9/D/1/p-ASC.tif
- Figure 8-10/Fig9/D/1/UL4.tif
- Figure 8-10/Fig9/D/2/
- Figure 8-10/Fig9/D/2/IP-p-ASC.tif
- Figure 8-10/Fig9/D/2/WCL-Actin.tif
- Figure 8-10/Fig9/D/2/WCL-ASC.tif
- Figure 8-10/Fig9/D/2/WCL-UL4.tif
- Figure 8-10/Fig9/D/3/
- Figure 8-10/Fig9/D/3/IP-p-ASC.tif
- Figure 8-10/Fig9/D/3/WCL-Actin .tif
- Figure 8-10/Fig9/D/3/WCL-ASC.tif
- Figure 8-10/Fig9/D/3/WCL-UL4.tif
- Figure 8-10/Fig9/E/
- Figure 8-10/Fig9/E/E-1/
- Figure 8-10/Fig9/E/E-1/Actin.tif
- Figure 8-10/Fig9/E/E-1/ASC.tif
- Figure 8-10/Fig9/E/E-1/P-ASC.tif
- Figure 8-10/Fig9/E/E-1/UL4.tif
- Figure 8-10/Fig9/E/E-2/
- Figure 8-10/Fig9/E/E-2/IP-p-ASC.tif
- Figure 8-10/Fig9/E/E-2/WCL Actin.tif
- Figure 8-10/Fig9/E/E-2/WCL-ASC.tif
- Figure 8-10/Fig9/E/E-2/WCL-UL4.tif
- Figure 8-10/Fig9/E/E-3/
- Figure 8-10/Fig9/E/E-3/IP-p-ASC.tif
- Figure 8-10/Fig9/E/E-3/WCL-Actin.tif
- Figure 8-10/Fig9/E/E-3/wcl-ASC.tif
- Figure 8-10/Fig9/E/E-3/wcl-UL4.tif
- Figure 8-10/Fig9/F/
- Figure 8-10/Fig9/F/F-1/
[truncated: 118 more entries]
