# Supplementary material for: Pseudorabies Virus UL4 protein promotes the ASC-dependent inflammasome activation and pyroptosis to exacerbate inflammation
Source: PLoS Pathog. 2024 Sep 24;20(9):e1012546. doi: 10.1371/journal.ppat.1012546 (PMC11421794; doi:10.1371/journal.ppat.1012546)
Supplement: S4 Data — (ZIP) [file ppat.1012546.s008.zip › Figure 8-10/Fig10/A/Clinical score.xlsx]

## Sheet: Sheet1
Mock	PRV-WT	PRV-UL4mut
0	3	2
0	3	1
0	3	1
0	2	1
