# Supplementary material for: Pseudorabies Virus UL4 protein promotes the ASC-dependent inflammasome activation and pyroptosis to exacerbate inflammation
Source: PLoS Pathog. 2024 Sep 24;20(9):e1012546. doi: 10.1371/journal.ppat.1012546 (PMC11421794; doi:10.1371/journal.ppat.1012546)
Supplement: S4 Data — (ZIP) [file ppat.1012546.s008.zip › Figure 8-10/Fig10/B/1.xlsx]

## Sheet: Sheet1
标曲/Pg	OD1	OD2	OD3	Average
0	0.0283	0.0284	0.0286	0.0284333
31.25	0.2241	0.2243	0.2245	0.2243			Mock	PRV	PRV-ul4MUT
62.5	0.3515	0.3516	0.3515	0.351533		OD1	0.2242	0.3087	0.2668
125	0.4612	0.4613	0.4613	0.461267		OD2	0.2241	0.3084	0.2664
250	0.6284	0.6288	0.6286	0.6286		OD3	0.2244	0.3089	0.2663
500	0.9216	0.9218	0.9218	0.921733		Average	0.224233	0.308667	0.2665
1000	1.6325	1.6326	1.6329	1.63267		IL-1β pg	3.02564	67.9744	35.5385
2000	2.8611	2.8612	2.8613	2.8612			30.2564	679.744	355.385
0	0.0284333
31.25	0.2243
62.5	0.351533
125	0.461267
250	0.6286
500	0.921733
1000	1.63267
2000	2.8612

## Sheet: Sheet2
标曲/pg	OD1	OD2	OD3	Average
0	0.0283	0.0284	0.0286	0.0284333
31.25	0.2241	0.2243	0.2245	0.2243			Vec	PRV-UL4	PRV-I-UL4
62.5	0.3515	0.3516	0.3515	0.351533		OD1	0.2223	0.3142	0.2752
125	0.4612	0.4613	0.4613	0.461267		OD2	0.2224	0.3146	0.2753
250	0.6284	0.6288	0.6286	0.6286		OD3	0.225	0.3145	0.2754
500	0.9216	0.9218	0.9218	0.921733		Average	0.223233	0.314433	0.2753
1000	1.6325	1.6326	1.6329	1.63267		IL-1β pg	2.25641	72.4103	42.3077
2000	2.8611	2.8612	2.8613	2.8612			22.5641	724.103	423.077
0	0.0284333
31.25	0.2243
62.5	0.351533
125	0.461267
250	0.6286
500	0.921733
1000	1.63267
2000	2.8612

## Sheet: Sheet3
标曲/Pg	OD1	OD2	OD3	Average
0	0.0283	0.0284	0.0286	0.0284333
31.25	0.2241	0.2243	0.2245	0.2243			Vec	PRV-UL4	PRV-I-UL4
62.5	0.3515	0.3516	0.3515	0.351533		OD1	0.2216	0.2984	0.2736
125	0.4612	0.4613	0.4613	0.461267		OD2	0.2218	0.2983	0.2735
250	0.6284	0.6288	0.6286	0.6286		OD3	0.2216	0.2981	0.2738
500	0.9216	0.9218	0.9218	0.921733		Average	0.221667	0.298267	0.273633
1000	1.6325	1.6326	1.6329	1.63267		IL-1β pg	1.05128	59.9744	41.0256
2000	2.8611	2.8612	2.8613	2.8612			10.5128	599.744	410.256
0	0.0284333
31.25	0.2243
62.5	0.351533
125	0.461267
250	0.6286
500	0.921733
1000	1.63267
2000	2.8612

## Sheet: Sheet4
标曲/Pg	OD1	OD2	OD3	Average
0	0.0283	0.0284	0.0286	0.0284333
31.25	0.2241	0.2243	0.2245	0.2243			Vec	PRV-UL4	PRV-I-UL4
62.5	0.3515	0.3516	0.3515	0.351533		OD1	0.2226	0.2951	0.2688
125	0.4612	0.4613	0.4613	0.461267		OD2	0.2228	0.2953	0.2687
250	0.6284	0.6288	0.6286	0.6286		OD3	0.2229	0.2954	0.2689
500	0.9216	0.9218	0.9218	0.921733		Average	0.222767	0.295267	0.2688
1000	1.6325	1.6326	1.6329	1.63267		IL-1β pg	1.89744	57.6667	37.3077
2000	2.8611	2.8612	2.8613	2.8612			18.9744	576.667	373.077
0	0.0284333
31.25	0.2243
62.5	0.351533
125	0.461267
250	0.6286
500	0.921733
1000	1.63267
2000	2.8612
