# Supplementary material for: Pseudorabies Virus UL4 protein promotes the ASC-dependent inflammasome activation and pyroptosis to exacerbate inflammation
Source: PLoS Pathog. 2024 Sep 24;20(9):e1012546. doi: 10.1371/journal.ppat.1012546 (PMC11421794; doi:10.1371/journal.ppat.1012546)
Supplement: S4 Data — (ZIP) [file ppat.1012546.s008.zip › Figure 8-10/Fig10/B/2.xlsx]

## Sheet: Sheet1
标曲/pg	OD1	OD2	OD3	Average
0	0.0251	0.0253	0.0252	0.0252
31.25	0.1846	0.1842	0.1842	0.184333			Mock	PRV-WT	PRV-UL4 mut
62.5	0.2931	0.2932	0.2934	0.293233		OD1	0.183	0.2671	0.231
125	0.3965	0.3968	0.3968	0.3967		OD2	0.1829	0.2672	0.2311
250	0.5941	0.5942	0.5943	0.5942		OD3	0.1831	0.2673	0.2312
500	0.8766	0.8768	0.8769	0.876767		Average	0.183	0.2674	0.2311
1000	1.3415	1.3416	1.3415	1.34153		IL-1β pg	2.25	72.5833	42.3333
2000	2.684	2.689	2.687	2.68667			22.5	725.833	423.333
0	0.0252
31.25	0.184333
62.5	0.293233
125	0.3967
250	0.5942
500	0.876767
1000	1.34153
2000	2.68667
