# Supplementary material for: Pseudorabies Virus UL4 protein promotes the ASC-dependent inflammasome activation and pyroptosis to exacerbate inflammation
Source: PLoS Pathog. 2024 Sep 24;20(9):e1012546. doi: 10.1371/journal.ppat.1012546 (PMC11421794; doi:10.1371/journal.ppat.1012546)
Supplement: S4 Data — (ZIP) [file ppat.1012546.s008.zip › Figure 8-10/Fig10/B/4.xlsx]

## Sheet: Sheet1
标曲/pg	OD1	OD2	OD3	Average
0	0.02053	0.02051	0.2052	0.08208
31.25	0.1456	0.1457	0.1459	0.145733			MoCK	PRV	PRV-ul4MUT
62.5	0.2763	0.2766	0.2762	0.276367		OD1	0.186	0.2641	0.2356
125	0.3716	0.3715	0.3716	0.371567		OD2	0.1861	0.2642	0.2354
250	0.6013	0.6012	0.6015	0.601333		OD3	0.1862	0.2638	0.2355
500	0.8812	0.8813	0.8817	0.8814		Average	0.1861	0.264033	0.2355
1000	1.6915	1.6918	1.692	1.69177		IL-1β pg	1.92857	57.5952	37.2143
2000	2.816	2.817	2.814	2.81567			19.2857	575.952	372.143
0	0.08208
31.25	0.145733
62.5	0.276367
125	0.371567
250	0.601333
500	0.8814
1000	1.69177
2000	2.81567
