# Supplementary material for: Pseudorabies Virus UL4 protein promotes the ASC-dependent inflammasome activation and pyroptosis to exacerbate inflammation
Source: PLoS Pathog. 2024 Sep 24;20(9):e1012546. doi: 10.1371/journal.ppat.1012546 (PMC11421794; doi:10.1371/journal.ppat.1012546)
Supplement: S4 Data — (ZIP) [file ppat.1012546.s008.zip › Figure 8-10/Fig10/C/2.xlsx]

## Sheet: Sheet2
标曲/pg	OD1	OD2	OD3	Average
0	0.0272	0.0271	0.0275	0.0272667
31.25	0.1885	0.1886	0.1889	0.188667			Mock	PRV-WT	PRV-UL4mut
62.5	0.2781	0.2782	0.2786	0.2783		OD1	0.1772	0.2234	0.198
125	0.3919	0.3916	0.3918	0.391767		OD2	0.1773	0.2236	0.199
250	0.6071	0.6073	0.6071	0.607167		OD3	0.1771	0.2238	0.195
500	0.9015	0.9018	0.9013	0.901533		Average	0.1772	0.2236	0.197333
1000	1.512	1.513	1.508	1.511		IL-18 pg	2.14286	35.2857	16.5238
2000	2.864	2.863	2.874	2.867			21.4286	352.857	165.238
0	0.0272667
31.25	0.188667
62.5	0.2783
125	0.391767
250	0.607167
500	0.901533
1000	1.511
2000	2.867
