# Supplementary material for: Pseudorabies Virus UL4 protein promotes the ASC-dependent inflammasome activation and pyroptosis to exacerbate inflammation
Source: PLoS Pathog. 2024 Sep 24;20(9):e1012546. doi: 10.1371/journal.ppat.1012546 (PMC11421794; doi:10.1371/journal.ppat.1012546)
Supplement: S4 Data — (ZIP) [file ppat.1012546.s008.zip › Figure 8-10/Fig10/C/3.xlsx]

## Sheet: Sheet1
标曲/pg	OD1	OD2	OD3	Average
0	0.0272	0.0271	0.0275	0.0272667
31.25	0.1885	0.1886	0.1889	0.188667			Mock	PRV-WT	PRV-UL4mut
62.5	0.2781	0.2782	0.2786	0.2783		OD1	0.1766	0.2372	0.1993
125	0.3919	0.3916	0.3918	0.391767		OD2	0.1764	0.2374	0.1993
250	0.6071	0.6073	0.6071	0.607167		OD3	0.1768	0.2375	0.1995
500	0.9015	0.9018	0.9013	0.901533		Average	0.1766	0.237367	0.199367
1000	1.512	1.513	1.508	1.511		IL-18 pg	1.71429	45.119	17.9762
2000	2.864	2.863	2.874	2.867			17.1429	451.19	179.762
0	0.0272667
31.25	0.188667
62.5	0.2783
125	0.391767
250	0.607167
500	0.901533
1000	1.511
2000	2.867
