# Supplementary material for: Pseudorabies Virus UL4 protein promotes the ASC-dependent inflammasome activation and pyroptosis to exacerbate inflammation
Source: PLoS Pathog. 2024 Sep 24;20(9):e1012546. doi: 10.1371/journal.ppat.1012546 (PMC11421794; doi:10.1371/journal.ppat.1012546)
Supplement: S4 Data — (ZIP) [file ppat.1012546.s008.zip › Figure 8-10/Fig10/D/1.xlsx]

## Sheet: Sheet1
标曲/pg	OD1	OD2	OD3	Average
0	0.0202	0.0201	0.02	0.0201			Lung	Brain	Lung	Brain	Lung	Brain
31.25	0.1815	0.1816	0.1817	0.1816			Mock	Mock	PRV	PRV	PRV-UL4mut	PRV-UL4mut
62.5	0.2681	0.2682	0.2688	0.268367		OD1	0.1881	0.1825	0.3024	0.2401	0.2449	0.2082
125	0.3889	0.3886	0.3887	0.388733		OD2	0.1874	0.1826	0.3025	0.2404	0.2455	0.2086
250	0.5962	0.5966	0.5961	0.5963		OD3	0.1876	0.1827	0.3026	0.2406	0.2447	0.2079
500	0.8764	0.8765	0.8763	0.8764		Average	0.1877	0.1826	0.3025	0.240367	0.245033	0.208233
1000	1.391	1.392	1.393	1.392		IL-1β pg	8.23077	4.30769	96.5385	48.7436	52.3333	24.0256
2000	2.6714	2.6713	2.6716	2.67143			82.3077	43.0769	965.385	487.436	523.333	240.256
0	0.0201
31.25	0.1816
62.5	0.268367
125	0.388733
250	0.5963
500	0.8764
1000	1.392
2000	2.67143
