# Supplementary material for: Pseudorabies Virus UL4 protein promotes the ASC-dependent inflammasome activation and pyroptosis to exacerbate inflammation
Source: PLoS Pathog. 2024 Sep 24;20(9):e1012546. doi: 10.1371/journal.ppat.1012546 (PMC11421794; doi:10.1371/journal.ppat.1012546)
Supplement: S4 Data — (ZIP) [file ppat.1012546.s008.zip › Figure 8-10/Fig10/D/2.xlsx]

## Sheet: Sheet1
标曲/pg	OD1	OD2	OD3	Average
0	0.0197	0.0195	0.0196	0.0196			Mock	Mock	PRV-WT	PRV-WT	PRV-UL4mut	PRV-UL4mut
31.25	0.1706	0.1703	0.1704	0.170433			Lung	Barin	Lung	Barin	Lung	Barin
62.5	0.2752	0.2753	0.2755	0.275333		OD1	0.1767	0.1721	0.2967	0.2398	0.2442	0.2019
125	0.3766	0.3765	0.3767	0.3766		OD2	0.1762	0.1722	0.2964	0.2392	0.2446	0.2015
250	0.5799	0.5796	0.5798	0.579767		OD3	0.1765	0.1725	0.2963	0.2399	0.2448	0.2025
500	0.8564	0.8563	0.8568	0.8565		Average	0.176467	0.172267	0.296467	0.239633	0.244533	0.201967
1000	1.3256	1.3257	1.3254	1.32557		IL-1βpg	5.47222	1.97222	105.472	58.1111	62.1944	26.7222
2000	2.623	2.625	2.624	2.624			54.7222	19.7222	1054.72	581.111	621.944	267.222
0	0.0196
31.25	0.170433
62.5	0.275333
125	0.3766
250	0.579767
500	0.8565
1000	1.32557
2000	2.624
