# Supplementary material for: Pseudorabies Virus UL4 protein promotes the ASC-dependent inflammasome activation and pyroptosis to exacerbate inflammation
Source: PLoS Pathog. 2024 Sep 24;20(9):e1012546. doi: 10.1371/journal.ppat.1012546 (PMC11421794; doi:10.1371/journal.ppat.1012546)
Supplement: S4 Data — (ZIP) [file ppat.1012546.s008.zip › Figure 8-10/Fig10/D/3.xlsx]

## Sheet: Sheet1
标曲/pg	OD1	OD2	OD3	Average
0	0.01742	0.01741	0.0174	0.01741			Mock	Mock	PRV-WT	PRV-WT	PRV-UL4mut	PRV-UL4mut
31.25	0.1355	0.1356	0.1358	0.135633			Lung	Barin	Lung	Barin	Lung	Barin
62.5	0.2723	0.2724	0.2721	0.272267		OD1	0.1717	0.1652	0.2874	0.2368	0.2216	0.1946
125	0.374	0.3741	0.3742	0.3741		OD2	0.1713	0.1653	0.2876	0.2364	0.2218	0.1948
250	0.5881	0.5882	0.5883	0.5882		OD3	0.1714	0.1654	0.2871	0.2361	0.2216	0.1949
500	0.8684	0.8685	0.8687	0.868533		Average	0.171467	0.1653	0.287367	0.236433	0.221667	0.194767
1000	1.6526	1.6527	1.6528	1.6527		IL-1βpg	7.54762	3.14286	90.3333	53.9524	43.4048	24.1905
2000	2.831	2.833	2.835	2.833			75.4762	31.4286	903.333	539.524	434.048	241.905
0	0.01741
31.25	0.135633
62.5	0.272267
125	0.3741
250	0.5882
500	0.868533
1000	1.6527
2000	2.833
