# Supplementary material for: Pseudorabies Virus UL4 protein promotes the ASC-dependent inflammasome activation and pyroptosis to exacerbate inflammation
Source: PLoS Pathog. 2024 Sep 24;20(9):e1012546. doi: 10.1371/journal.ppat.1012546 (PMC11421794; doi:10.1371/journal.ppat.1012546)
Supplement: S4 Data — (ZIP) [file ppat.1012546.s008.zip › Figure 8-10/Fig10/D/4.xlsx]

## Sheet: Sheet1
标曲/pg	OD1	OD2	OD3	Average
0	0.01748	0.01746	0.01744	0.01746			Mock	Mock	PRV-WT	PRV-WT	PRV-UL4mut	PRV-UL4mut
31.25	0.1358	0.1359	0.1355	0.135733			Lung	Barin	Lung	Barin	Lung	Barin
62.5	0.2727	0.2726	0.2726	0.272633		OD1	0.1694	0.1645	0.2216	0.2578	0.2412	0.1982
125	0.3742	0.3743	0.3744	0.3743		OD2	0.1698	0.1652	0.3275	0.2576	0.2416	0.1983
250	0.5886	0.5885	0.5883	0.588467		OD3	0.1697	0.1653	0.3274	0.2574	0.2412	0.1984
500	0.8688	0.8689	0.8686	0.868767		Average	0.169633	0.165	0.292167	0.2576	0.241333	0.1983
1000	1.6528	1.6526	1.6527	1.6527		IL-1βpg	6.2381	2.92857	93.7619	69.0714	57.4524	26.7143
2000	2.835	2.8351	2.8352	2.8351			62.381	29.2857	937.619	690.714	574.524	267.143
0	0.01746
31.25	0.135733
62.5	0.272633
125	0.3743
250	0.588467
500	0.868767
1000	1.6527
2000	2.8351
