# Supplementary material for: Pseudorabies Virus UL4 protein promotes the ASC-dependent inflammasome activation and pyroptosis to exacerbate inflammation
Source: PLoS Pathog. 2024 Sep 24;20(9):e1012546. doi: 10.1371/journal.ppat.1012546 (PMC11421794; doi:10.1371/journal.ppat.1012546)
Supplement: S4 Data — (ZIP) [file ppat.1012546.s008.zip › Figure 8-10/Fig10/E/1.xlsx]

## Sheet: Sheet1
标曲/pg	OD1	OD2	OD3	Average
0	0.0223	0.0224	0.0225	0.0224			Mock	Mock	PRV-WT	PRV-WT	PRV-UL4mut	PRV-UL4mut
31.25	0.2041	0.2042	0.2041	0.204133			Lung	Brain	Lung	Brain	Lung	Brain
62.5	0.3052	0.3053	0.3054	0.3053		OD1	0.2009	0.1996	0.2756	0.2439	0.2474	0.2218
125	0.4144	0.4146	0.4148	0.4146		OD2	0.2004	0.1998	0.2753	0.2438	0.2477	0.2217
250	0.5989	0.5992	0.5993	0.599133		OD3	0.2002	0.1994	0.2758	0.2442	0.2471	0.2215
500	0.8794	0.8798	0.8795	0.879567		Average	0.2005	0.1996	0.275567	0.243967	0.2474	0.221667
1000	1.451	1.452	1.453	1.452		IL-18 pg	3.30769	2.61538	61.0513	36.7436	39.3846	19.5897
2000	2.682	2.681	2.684	2.68233			33.0769	26.1538	610.513	367.436	393.846	195.897
0	0.0224
31.25	0.204133
62.5	0.3053
125	0.4146
250	0.599133
500	0.879567
1000	1.452
2000	2.68233
