# Supplementary material for: Pseudorabies Virus UL4 protein promotes the ASC-dependent inflammasome activation and pyroptosis to exacerbate inflammation
Source: PLoS Pathog. 2024 Sep 24;20(9):e1012546. doi: 10.1371/journal.ppat.1012546 (PMC11421794; doi:10.1371/journal.ppat.1012546)
Supplement: S4 Data — (ZIP) [file ppat.1012546.s008.zip › Figure 8-10/Fig10/E/2.xlsx]

## Sheet: Sheet1
标曲/Pg	OD1	OD2	OD3	Average
0	0.0251	0.0253	0.0252	0.0252			Mock	Mock	PRV-WT	PRV-WT	PRV-UL4mut	PRV-UL4mut
31.25	0.1846	0.1842	0.1842	0.184333			Lung	Brain	Lung	Brain	Lung	Brain
62.5	0.2931	0.2932	0.2934	0.293233		OD1	0.1862	0.1824	0.2721	0.2176	0.231	0.1994
125	0.3965	0.3968	0.3968	0.3967		OD2	0.1861	0.1822	0.2721	0.2173	0.2312	0.1998
250	0.5941	0.5942	0.5943	0.5942		OD3	0.1859	0.1829	0.2723	0.2179	0.2311	0.1993
500	0.8766	0.8768	0.8769	0.876767		Average	0.186067	0.1825	0.272167	0.2176	0.2311	0.1995
1000	1.3415	1.3416	1.3415	1.34153		IL-18 pg	4.80556	1.83333	76.5556	31.0833	42.3333	16
2000	2.684	2.689	2.687	2.68667			48.0556	18.3333	765.556	310.833	423.333	160
0	0.0252
31.25	0.184333
62.5	0.293233
125	0.3967
250	0.5942
500	0.876767
1000	1.34153
2000	2.68667
