# Supplementary material for: Pseudorabies Virus UL4 protein promotes the ASC-dependent inflammasome activation and pyroptosis to exacerbate inflammation
Source: PLoS Pathog. 2024 Sep 24;20(9):e1012546. doi: 10.1371/journal.ppat.1012546 (PMC11421794; doi:10.1371/journal.ppat.1012546)
Supplement: S4 Data — (ZIP) [file ppat.1012546.s008.zip › Figure 8-10/Fig10/E/3.xlsx]

## Sheet: Sheet1
标曲/pg	OD1	OD2	OD3	Average
0	0.02053	0.02051	0.2052	0.08208			Mock	Mock	PRV-WT	PRV-WT	PRV-UL4mut	PRV-UL4mut
31.25	0.1456	0.1457	0.1459	0.145733			Lung	Brain	Lung	Brain	Lung	Brain
62.5	0.2763	0.2766	0.2762	0.276367		OD1	0.1926	0.1888	0.2875	0.2388	0.2351	0.2156
125	0.3716	0.3715	0.3716	0.371567		OD2	0.1916	0.1886	0.2876	0.2385	0.2352	0.2154
250	0.6013	0.6012	0.6015	0.601333		OD3	0.1921	0.1883	0.2871	0.2391	0.235	0.2158
500	0.8812	0.8813	0.8817	0.8814		Average	0.1921	0.188567	0.2874	0.2388	0.2351	0.2156
1000	1.6915	1.6918	1.692	1.69177		IL-18 pg	6.21429	3.69048	74.2857	39.5714	36.9286	23
2000	2.816	2.817	2.814	2.81567			62.1429	36.9048	742.857	395.714	369.286	230
0	0.08208
31.25	0.145733
62.5	0.276367
125	0.371567
250	0.601333
500	0.8814
1000	1.69177
2000	2.81567
