# Supplementary material for: Pseudorabies Virus UL4 protein promotes the ASC-dependent inflammasome activation and pyroptosis to exacerbate inflammation
Source: PLoS Pathog. 2024 Sep 24;20(9):e1012546. doi: 10.1371/journal.ppat.1012546 (PMC11421794; doi:10.1371/journal.ppat.1012546)
Supplement: S4 Data — (ZIP) [file ppat.1012546.s008.zip › Figure 8-10/Fig10/E/4.xlsx]

## Sheet: Sheet1
标曲/pg	OD1	OD2	OD3	Average
0	0.02053	0.02051	0.2052	0.08208			Mock	Mock	PRV-WT	PRV-WT	PRV-UL4mut	PRV-UL4mut
31.25	0.1456	0.1457	0.1459	0.145733			Lung	Brain	Lung	Brain	Lung	Brain
62.5	0.2763	0.2766	0.2762	0.276367		OD1	0.1918	0.1852	0.2971	0.2402	0.2451	0.2046
125	0.3716	0.3715	0.3716	0.371567		OD2	0.1917	0.1855	0.2972	0.2406	0.2453	0.2043
250	0.6013	0.6012	0.6015	0.601333		OD3	0.1914	0.1856	0.2974	0.2408	0.2451	0.2041
500	0.8812	0.8813	0.8817	0.8814		Average	0.191633	0.185433	0.297233	0.240533	0.245167	0.204333
1000	1.6915	1.6918	1.692	1.69177		IL-18 pg	5.88095	1.45238	81.3095	40.8095	44.119	14.9524
2000	2.816	2.817	2.814	2.81567			58.8095	14.5238	813.095	408.095	441.19	149.524
0	0.08208
31.25	0.145733
62.5	0.276367
125	0.371567
250	0.601333
500	0.8814
1000	1.69177
2000	2.81567
