# Supplementary material for: Pseudorabies Virus UL4 protein promotes the ASC-dependent inflammasome activation and pyroptosis to exacerbate inflammation
Source: PLoS Pathog. 2024 Sep 24;20(9):e1012546. doi: 10.1371/journal.ppat.1012546 (PMC11421794; doi:10.1371/journal.ppat.1012546)
Supplement: S4 Data — (ZIP) [file ppat.1012546.s008.zip › Figure 8-10/Fig10/G/CFU 1-3.xlsx]

## Sheet: Sheet1
PRV-WT
5.51851
5.27875	DAY1
5.4624
5.17609
6.58734
6.43136	DAY2
6.78295
6.84303
PRV-ul4MUT
5.43136
5.27875	DAY1
5.39794
5.59106
6.23045
6.21307	DAY2
6.09108
6.31527
