# Supplementary material for: Pseudorabies Virus UL4 protein promotes the ASC-dependent inflammasome activation and pyroptosis to exacerbate inflammation
Source: PLoS Pathog. 2024 Sep 24;20(9):e1012546. doi: 10.1371/journal.ppat.1012546 (PMC11421794; doi:10.1371/journal.ppat.1012546)
Supplement: S4 Data — (ZIP) [file ppat.1012546.s008.zip › Figure 8-10/Fig10/H/CFU 1-3.xlsx]

## Sheet: Sheet2
PRV-WT
4.68424
4.727	DAY1
4.74036
4.96379
5.7877
5.66589	DAY2
5.63009
5.48667
PRV-UL4mut
4.68723	DAY1
4.79239
4.86727
4.9345
5.21307
5.10266	DAY2
5.12494
5.36798
