# Supplementary material for: Pseudorabies Virus UL4 protein promotes the ASC-dependent inflammasome activation and pyroptosis to exacerbate inflammation
Source: PLoS Pathog. 2024 Sep 24;20(9):e1012546. doi: 10.1371/journal.ppat.1012546 (PMC11421794; doi:10.1371/journal.ppat.1012546)
Supplement: S5 Data — (ZIP) [file ppat.1012546.s009.zip]

Archive with 281 entries (220 files):
- Figure S1-4/FigS1/
- Figure S1-4/FigS1/A/
- Figure S1-4/FigS1/A/A-1/
- Figure S1-4/FigS1/A/A-1/Actin/
- Figure S1-4/FigS1/A/A-1/Actin/Actin-1.tif
- Figure S1-4/FigS1/A/A-1/Actin/Actin-10.tif
- Figure S1-4/FigS1/A/A-1/Actin/Actin-2.tif
- Figure S1-4/FigS1/A/A-1/Actin/Actin-3.tif
- Figure S1-4/FigS1/A/A-1/Actin/Actin-4.tif
- Figure S1-4/FigS1/A/A-1/Actin/Actin-5.tif
- Figure S1-4/FigS1/A/A-1/Actin/Actin-6.tif
- Figure S1-4/FigS1/A/A-1/Actin/Actin-7.tif
- Figure S1-4/FigS1/A/A-1/Actin/Actin-8.tif
- Figure S1-4/FigS1/A/A-1/Actin/Actin-9.tif
- Figure S1-4/FigS1/A/A-1/Anti-GFP/
- Figure S1-4/FigS1/A/A-1/Anti-GFP/1.tif
- Figure S1-4/FigS1/A/A-1/Anti-GFP/10.tif
- Figure S1-4/FigS1/A/A-1/Anti-GFP/2.tif
- Figure S1-4/FigS1/A/A-1/Anti-GFP/3.tif
- Figure S1-4/FigS1/A/A-1/Anti-GFP/4.tif
- Figure S1-4/FigS1/A/A-1/Anti-GFP/5.tif
- Figure S1-4/FigS1/A/A-1/Anti-GFP/6.tif
- Figure S1-4/FigS1/A/A-1/Anti-GFP/7.tif
- Figure S1-4/FigS1/A/A-1/Anti-GFP/8.tif
- Figure S1-4/FigS1/A/A-1/Anti-GFP/9.tif
- Figure S1-4/FigS1/A/A-2/
- Figure S1-4/FigS1/A/A-2/Actin/
- Figure S1-4/FigS1/A/A-2/Actin/1.tif
- Figure S1-4/FigS1/A/A-2/Actin/10.tif
- Figure S1-4/FigS1/A/A-2/Actin/2.tif
- Figure S1-4/FigS1/A/A-2/Actin/3.tif
- Figure S1-4/FigS1/A/A-2/Actin/4.tif
- Figure S1-4/FigS1/A/A-2/Actin/5.tif
- Figure S1-4/FigS1/A/A-2/Actin/6.tif
- Figure S1-4/FigS1/A/A-2/Actin/7.tif
- Figure S1-4/FigS1/A/A-2/Actin/8.tif
- Figure S1-4/FigS1/A/A-2/Actin/9.tif
- Figure S1-4/FigS1/A/A-2/Anti-GFP/
- Figure S1-4/FigS1/A/A-2/Anti-GFP/1.tif
- Figure S1-4/FigS1/A/A-2/Anti-GFP/10.tif
- Figure S1-4/FigS1/A/A-2/Anti-GFP/2.tif
- Figure S1-4/FigS1/A/A-2/Anti-GFP/3.tif
- Figure S1-4/FigS1/A/A-2/Anti-GFP/4.tif
- Figure S1-4/FigS1/A/A-2/Anti-GFP/5.tif
- Figure S1-4/FigS1/A/A-2/Anti-GFP/6.tif
- Figure S1-4/FigS1/A/A-2/Anti-GFP/7.tif
- Figure S1-4/FigS1/A/A-2/Anti-GFP/8.tif
- Figure S1-4/FigS1/A/A-2/Anti-GFP/9.tif
- Figure S1-4/FigS1/B/
- Figure S1-4/FigS1/B/B-1/
- Figure S1-4/FigS1/B/B-1/293t-╫¬╚╛╞Σ╦√▓í╢╛╡░░╫-1.tif
- Figure S1-4/FigS1/B/B-1/FigS1-Actin.tif
- Figure S1-4/FigS1/B/B-1/Sup-CASP1 p10.tif
- Figure S1-4/FigS1/B/B-1/Sup-IL-1a┬ P17.tif
- Figure S1-4/FigS1/B/B-1/WCL-GFP.tif
- Figure S1-4/FigS1/B/B-1/WCL-Pro-CASP1.tif
- Figure S1-4/FigS1/B/B-1/WCL-Pro-IL-la┬.tif
- Figure S1-4/FigS1/B/B-2/
- Figure S1-4/FigS1/B/B-2/Sup-CASP1 p10.tif
- Figure S1-4/FigS1/B/B-2/Sup-IL-1a┬ P17.tif
- Figure S1-4/FigS1/B/B-2/WCL-Actin.tif
- Figure S1-4/FigS1/B/B-2/WCL-GFP.tif
- Figure S1-4/FigS1/B/B-2/WCL-Pro-CASP1.tif
- Figure S1-4/FigS1/B/B-2/WCL-Pro-IL-la┬.tif
- Figure S1-4/FigS1/C/
- Figure S1-4/FigS1/C/transfection efficiency.xlsx
- Figure S1-4/FigS2/
- Figure S1-4/FigS2/A/
- Figure S1-4/FigS2/A/PRV╟├│2UL4.tif
- Figure S1-4/FigS2/C/
- Figure S1-4/FigS2/C/1/
- Figure S1-4/FigS2/C/1/Actin.tif
- Figure S1-4/FigS2/C/1/EP0.tif
- Figure S1-4/FigS2/C/2/
- Figure S1-4/FigS2/C/2/Actin.tif
- Figure S1-4/FigS2/C/2/EP0.tif
- Figure S1-4/FigS2/C/2/╫Θ═╝.tif
- Figure S1-4/FigS2/D/
- Figure S1-4/FigS2/D/1/
- Figure S1-4/FigS2/D/1/Actin.tif
- Figure S1-4/FigS2/D/1/EP0.tif
- Figure S1-4/FigS2/D/2/
- Figure S1-4/FigS2/D/2/Actin.tif
- Figure S1-4/FigS2/D/2/EP0.tif
- Figure S1-4/FigS2/D/2/╫Θ═╝.tif
- Figure S1-4/FigS2/E/
- Figure S1-4/FigS2/E/DNA copies -2.xlsx
- Figure S1-4/FigS2/E/DNA copies -3.xlsx
- Figure S1-4/FigS2/E/DNA copies.xlsx
- Figure S1-4/FigS2/F/
- Figure S1-4/FigS2/F/~$DNA copies -2.xlsx
- Figure S1-4/FigS2/F/~$DNA copies -3.xlsx
- Figure S1-4/FigS2/F/~$DNA copies.xlsx
- Figure S1-4/FigS2/F/DNA copies -2.xlsx
- Figure S1-4/FigS2/F/DNA copies -3.xlsx
- Figure S1-4/FigS2/F/DNA copies.xlsx
- Figure S1-4/FigS2/G/
- Figure S1-4/FigS2/G/1/
- Figure S1-4/FigS2/G/1/Sup-Pro-CASP1-p10.tif
- Figure S1-4/FigS2/G/1/Sup-Pro-IL-1a┬ p17.tif
- Figure S1-4/FigS2/G/1/WCL-Actin.tif
- Figure S1-4/FigS2/G/1/WCL-Pro-CASP1.tif
- Figure S1-4/FigS2/G/1/WCL-Pro-IL-1a┬.tif
- Figure S1-4/FigS2/G/1/WCL-UL4.tif
- Figure S1-4/FigS2/G/2/
- Figure S1-4/FigS2/G/2/3D-1.tif
- Figure S1-4/FigS2/G/2/Sup-Pro-CASP1-p10.tif
- Figure S1-4/FigS2/G/2/Sup-Pro-IL-1a┬-p17.tif
- Figure S1-4/FigS2/G/2/WCL-Actin.tif
- Figure S1-4/FigS2/G/2/WCL-Pro-CASP1.tif
- Figure S1-4/FigS2/G/2/WCL-Pro-IL-1a┬.tif
- Figure S1-4/FigS2/G/2/WCL-UL4.tif
- Figure S1-4/FigS2/H/
- Figure S1-4/FigS2/H/1/
- Figure S1-4/FigS2/H/1/Sup-Pro-CASP1-P10.tif
- Figure S1-4/FigS2/H/1/Sup-Pro-IL-1a┬-P17.tif
- Figure S1-4/FigS2/H/1/WCL-Actin.tif
- Figure S1-4/FigS2/H/1/WCL-Pro-CASP1.tif
- Figure S1-4/FigS2/H/1/WCL-Pro-IL-1a┬.tif
- Figure S1-4/FigS2/H/1/WCL-UL4.tif
- Figure S1-4/FigS2/H/2/
- Figure S1-4/FigS2/H/2/bmdm.tif
- Figure S1-4/FigS2/H/2/Sup-P10.tif
- Figure S1-4/FigS2/H/2/Sup-P17.tif
- Figure S1-4/FigS2/H/2/WCL-Actin.tif
- Figure S1-4/FigS2/H/2/WCL-Pro-CASP1.tif
- Figure S1-4/FigS2/H/2/WCL-Pro-IL-1a┬.tif
- Figure S1-4/FigS2/H/2/WCL-UL4.tif
- Figure S1-4/FigS2/I/
- Figure S1-4/FigS2/I/1.xlsx
- Figure S1-4/FigS2/I/2.xlsx
- Figure S1-4/FigS2/I/3.xlsx
- Figure S1-4/FigS2/J/
- Figure S1-4/FigS2/J/1.xlsx
- Figure S1-4/FigS2/J/2.xlsx
- Figure S1-4/FigS2/J/3.xlsx
- Figure S1-4/FigS2/K/
- Figure S1-4/FigS2/K/1.xlsx
- Figure S1-4/FigS2/K/2.xlsx
- Figure S1-4/FigS2/K/3.xlsx
- Figure S1-4/FigS2/L/
- Figure S1-4/FigS2/L/1.xlsx
- Figure S1-4/FigS2/L/2.xlsx
- Figure S1-4/FigS2/L/3.xlsx
- Figure S1-4/FigS3/
- Figure S1-4/FigS3/C/
- Figure S1-4/FigS3/C/DNA copies -2.xlsx
- Figure S1-4/FigS3/C/DNA copies -3.xlsx
- Figure S1-4/FigS3/C/DNA copies.xlsx
- Figure S1-4/FigS3/D/
- Figure S1-4/FigS3/D/DNA copies -2.xlsx
- Figure S1-4/FigS3/D/DNA copies -3.xlsx
- Figure S1-4/FigS3/D/DNA copies.xlsx
- Figure S1-4/FigS3/E/
- Figure S1-4/FigS3/E/1/
- Figure S1-4/FigS3/E/1/Actin.tif
- Figure S1-4/FigS3/E/1/ASC.tif
- Figure S1-4/FigS3/E/1/Merge.tif
- Figure S1-4/FigS3/E/1/p-ASC.tif
- Figure S1-4/FigS3/E/2/
- Figure S1-4/FigS3/E/2/Actin.tif
- Figure S1-4/FigS3/E/2/ASC.tif
- Figure S1-4/FigS3/E/2/p-ASC.tif
- Figure S1-4/FigS3/F/
- Figure S1-4/FigS3/F/1/
- Figure S1-4/FigS3/F/1/Actin.tif
- Figure S1-4/FigS3/F/1/ASC.tif
- Figure S1-4/FigS3/F/1/merge.tif
- Figure S1-4/FigS3/F/1/p-ASC.tif
- Figure S1-4/FigS3/F/2/
- Figure S1-4/FigS3/F/2/Actin.tif
- Figure S1-4/FigS3/F/2/ASC.tif
- Figure S1-4/FigS3/F/2/p-ASC.tif
- Figure S1-4/FigS4/
- Figure S1-4/FigS4/~$20220110 TCID50.xlsx
- Figure S1-4/FigS4/~$DNA copies.xlsx
- Figure S1-4/FigS4/A/
- Figure S1-4/FigS4/A/Percent survival of mice.xlsx
- Figure S1-4/FigS4/B/
- Figure S1-4/FigS4/B/Clinical score.xlsx
- Figure S1-4/FigS4/C/
- Figure S1-4/FigS4/C/1.xlsx
- Figure S1-4/FigS4/C/2.xlsx
- Figure S1-4/FigS4/C/3.xlsx
- Figure S1-4/FigS4/C/4.xlsx
- Figure S1-4/FigS4/C/5.xlsx
- Figure S1-4/FigS4/C/6.xlsx
- Figure S1-4/FigS4/C/7.xlsx
- Figure S1-4/FigS4/D/
- Figure S1-4/FigS4/D/~$IL-1B▓Γ┴┐D-1.xlsx
- Figure S1-4/FigS4/D/1.xlsx
- Figure S1-4/FigS4/D/2.xlsx
- Figure S1-4/FigS4/D/3.xlsx
- Figure S1-4/FigS4/D/4.xlsx
- Figure S1-4/FigS4/D/5.xlsx
- Figure S1-4/FigS4/D/6.xlsx
- Figure S1-4/FigS4/D/7.xlsx
- Figure S1-4/FigS4/E/
- Figure S1-4/FigS4/E/1.xlsx
- Figure S1-4/FigS4/E/2.xlsx
- Figure S1-4/FigS4/E/3.xlsx
- Figure S1-4/FigS4/E/4.xlsx
- Figure S1-4/FigS4/E/5.xlsx
- Figure S1-4/FigS4/E/6.xlsx
- Figure S1-4/FigS4/E/7.xlsx
- Figure S1-4/FigS4/F/
- Figure S1-4/FigS4/F/1.xlsx
- Figure S1-4/FigS4/F/2.xlsx
- Figure S1-4/FigS4/F/3.xlsx
- Figure S1-4/FigS4/F/4.xlsx
- Figure S1-4/FigS4/F/5.xlsx
- Figure S1-4/FigS4/F/6.xlsx
- Figure S1-4/FigS4/F/7.xlsx
- Figure S1-4/FigS4/G/
- Figure S1-4/FigS4/G/G-1/
- Figure S1-4/FigS4/G/G-1/Brain-Actin.tif
- Figure S1-4/FigS4/G/G-1/Brain-GSDMD.tif
- Figure S1-4/FigS4/G/G-1/Brain-UL4-N.tif
- Figure S1-4/FigS4/G/G-1/Lung-Actin.tif
- Figure S1-4/FigS4/G/G-1/Lung-GSDMD.tif
- Figure S1-4/FigS4/G/G-1/Lung-UL4.tif
- Figure S1-4/FigS4/G/G-2/
- Figure S1-4/FigS4/G/G-2/Brain-Actin.tiff
- Figure S1-4/FigS4/G/G-2/Brain-GSDMD-full-GSDMD-NT.tiff
- Figure S1-4/FigS4/G/G-2/Brain-UL4.tiff
- Figure S1-4/FigS4/G/G-2/Lung-Actin.tiff
- Figure S1-4/FigS4/G/G-2/Lung-GSDND-full-GSDMD-NT.tiff
- Figure S1-4/FigS4/G/G-2/Lung-UL4.tiff
- Figure S1-4/FigS4/G/G-3/
- Figure S1-4/FigS4/G/G-3/Brain-Actin.tiff
- Figure S1-4/FigS4/G/G-3/Brain-GSDMD-full-GSDMD-NT.tiff
- Figure S1-4/FigS4/G/G-3/Brain-UL4.tiff
- Figure S1-4/FigS4/G/G-3/Lung-Actin.tiff
- Figure S1-4/FigS4/G/G-3/Lung-GSDND-full-GSDMD-NT.tiff
- Figure S1-4/FigS4/G/G-3/Lung-UL4.tiff
- Figure S1-4/FigS4/H/
- Figure S1-4/FigS4/H/CFU1-3.xlsx
- Figure S1-4/FigS4/I/
- Figure S1-4/FigS4/I/CFU1-3.xlsx
- Figure S1-4/FigS4/J/
- Figure S1-4/FigS4/J/Mock-Brain/
- Figure S1-4/FigS4/J/Mock-Brain/57.jpg
- Figure S1-4/FigS4/J/Mock-Brain/58.jpg
- Figure S1-4/FigS4/J/Mock-Brain/59.jpg
- Figure S1-4/FigS4/J/Mock-Brain/60.jpg
- Figure S1-4/FigS4/J/Mock-Brain/61.jpg
- Figure S1-4/FigS4/J/Mock-Brain/62.jpg
- Figure S1-4/FigS4/J/Mock-Lung/
- Figure S1-4/FigS4/J/Mock-Lung/39.jpg
- Figure S1-4/FigS4/J/Mock-Lung/40.jpg
- Figure S1-4/FigS4/J/Mock-Lung/41.jpg
- Figure S1-4/FigS4/J/Mock-Lung/42.jpg
- Figure S1-4/FigS4/J/Mock-Lung/43.jpg
- Figure S1-4/FigS4/J/Mock-Lung/44.jpg
- Figure S1-4/FigS4/J/PRV-UL4mut-Brain/
- Figure S1-4/FigS4/J/PRV-UL4mut-Brain/64.jpg
- Figure S1-4/FigS4/J/PRV-UL4mut-Brain/65.jpg
- Figure S1-4/FigS4/J/PRV-UL4mut-Brain/66.jpg
- Figure S1-4/FigS4/J/PRV-UL4mut-Brain/67.jpg
- Figure S1-4/FigS4/J/PRV-UL4mut-Brain/68.jpg
- Figure S1-4/FigS4/J/PRV-UL4mut-Lung/
- Figure S1-4/FigS4/J/PRV-UL4mut-Lung/45.jpg
- Figure S1-4/FigS4/J/PRV-UL4mut-Lung/46.jpg
- Figure S1-4/FigS4/J/PRV-UL4mut-Lung/47.jpg
- Figure S1-4/FigS4/J/PRV-UL4mut-Lung/48.jpg
- Figure S1-4/FigS4/J/PRV-UL4mut-Lung/49.jpg
- Figure S1-4/FigS4/J/PRV-UL4mut-Lung/50.jpg
- Figure S1-4/FigS4/J/PRV-WT-Brain/
- Figure S1-4/FigS4/J/PRV-WT-Brain/69.jpg
- Figure S1-4/FigS4/J/PRV-WT-Brain/70.jpg
- Figure S1-4/FigS4/J/PRV-WT-Brain/71.jpg
- Figure S1-4/FigS4/J/PRV-WT-Brain/72.jpg
- Figure S1-4/FigS4/J/PRV-WT-Brain/73.jpg
- Figure S1-4/FigS4/J/PRV-WT-Brain/74.jpg
- Figure S1-4/FigS4/J/PRV-WTLung/
- Figure S1-4/FigS4/J/PRV-WTLung/51.jpg
- Figure S1-4/FigS4/J/PRV-WTLung/52.jpg
- Figure S1-4/FigS4/J/PRV-WTLung/53.jpg
- Figure S1-4/FigS4/J/PRV-WTLung/54.jpg
- Figure S1-4/FigS4/J/PRV-WTLung/55.jpg
- Figure S1-4/FigS4/J/PRV-WTLung/56.jpg
