# Supplementary material for: Pseudorabies Virus UL4 protein promotes the ASC-dependent inflammasome activation and pyroptosis to exacerbate inflammation
Source: PLoS Pathog. 2024 Sep 24;20(9):e1012546. doi: 10.1371/journal.ppat.1012546 (PMC11421794; doi:10.1371/journal.ppat.1012546)
Supplement: S5 Data — (ZIP) [file ppat.1012546.s009.zip › Figure S1-4/FigS2/E/DNA copies -2.xlsx]

## Sheet: Sheet1
		PRV扩增图		标曲
	Log10	CT值	CT值	CT值	平均值	Y
	9	32.57	32.58	32.55	32.5667	3
	8	30.62	30.62	30.63	30.6233	4
	7	26.44	26.43	26.42	26.43	5
	6	21.51	21.52	21.53	21.52	6
	5	18.61	18.62	18.63	18.62	7
	4	15.35	15.34	15.33	15.34	8
	3	12.56	12.57	12.57	12.5667	9
	hpi	CT值 1	CT值2	CT值3	平均值	copies
PRV-WT	12	23.11	23.13	23.15	23.13	5.82903	674570	6.67457*10^5
PRV-ΔUL4	12	23.16	23.14	23.17	23.1567	5.8215	662986	6.662986*10^5
