# Supplementary material for: Pseudorabies Virus UL4 protein promotes the ASC-dependent inflammasome activation and pyroptosis to exacerbate inflammation
Source: PLoS Pathog. 2024 Sep 24;20(9):e1012546. doi: 10.1371/journal.ppat.1012546 (PMC11421794; doi:10.1371/journal.ppat.1012546)
Supplement: S5 Data — (ZIP) [file ppat.1012546.s009.zip › Figure S1-4/FigS2/E/DNA copies.xlsx]

## Sheet: Sheet2
	PRV拷贝数图		标曲
Log10	CT值	CT值	CT值	平均值	Y					hpi	CT值 1	CT值2	CT值3	平均值	copies
3	32.64	32.64	32.65	32.6433	3				PRV-WT	12	22.94	22.96	22.95	22.95	5.90521	803924	8.03924
4	30.73	30.71	30.73	30.7233	4				PRV-ΔUL4	12	22.96	22.97	22.96	22.9633	5.90145	796987	7.96987
5	26.51	26.5	26.52	26.51	5
6	21.6	21.6	21.61	21.6033	6
7	18.71	18.72	18.72	18.7167	7
8	15.43	15.41	15.43	15.4233	8
9	12.69	12.65	12.7	12.68	9
