# Supplementary material for: Pseudorabies Virus UL4 protein promotes the ASC-dependent inflammasome activation and pyroptosis to exacerbate inflammation
Source: PLoS Pathog. 2024 Sep 24;20(9):e1012546. doi: 10.1371/journal.ppat.1012546 (PMC11421794; doi:10.1371/journal.ppat.1012546)
Supplement: S5 Data — (ZIP) [file ppat.1012546.s009.zip › Figure S1-4/FigS2/F/DNA copies -3.xlsx]

## Sheet: Sheet1
							PRV扩增图		标曲
						Log10	CT值	CT值	CT值	平均值	Y Log10
							32.51	32.52	32.5	32.51	3
							30.62	30.6	30.63	30.6167	4
							26.4	26.39	26.32	26.37	5
							21.42	21.43	21.41	21.42	6
							18.51	18.49	18.53	18.51	7
							15.33	15.32	15.34	15.33	8
							12.48	12.47	12.47	12.4733	9
						hpi	CT值 1	CT值2	CT值3	平均值	copies
					PRV-WT	12	23.14	22.96	23.02	23.04	5.83724	687448	6.87448
					PRV-ΔUL4	12	22.94	22.93	22.97	22.9467	5.86351	730320	7.3032
