# Supplementary material for: Pseudorabies Virus UL4 protein promotes the ASC-dependent inflammasome activation and pyroptosis to exacerbate inflammation
Source: PLoS Pathog. 2024 Sep 24;20(9):e1012546. doi: 10.1371/journal.ppat.1012546 (PMC11421794; doi:10.1371/journal.ppat.1012546)
Supplement: S5 Data — (ZIP) [file ppat.1012546.s009.zip › Figure S1-4/FigS2/I/1.xlsx]

## Sheet: Sheet1
标曲/pg	OD1	OD2	OD3	Average
0	0.0423	0.0421	0.0422	0.0422
31.25	0.1516	0.1518	0.1519	0.151767			Mock	PRV	PRV-UL4repair
62.5	0.2335	0.2336	0.2337	0.2336		OD1	0.1647	0.2251	0.2286
125	0.3618	0.3619	0.3618	0.361833		OD2	0.1642	0.2249	0.2284
250	0.5506	0.5508	0.551	0.5508		OD3	0.1648	0.2252	0.2285
500	0.8231	0.8236	0.8234	0.823367		Average	0.164567	0.225067	0.2285
1000	1.2862	1.287	1.2861	1.28643		IL-1β pg	3.88889	54.3056	57.1667
2000	2.513	2.516	2.518	2.51567		IL-1β pg	38.8889	543.056	571.667
0	0.0422
31.25	0.151767
62.5	0.2336
125	0.361833
250	0.5508
500	0.823367
1000	1.28643
2000	2.51567
