# Supplementary material for: Pseudorabies Virus UL4 protein promotes the ASC-dependent inflammasome activation and pyroptosis to exacerbate inflammation
Source: PLoS Pathog. 2024 Sep 24;20(9):e1012546. doi: 10.1371/journal.ppat.1012546 (PMC11421794; doi:10.1371/journal.ppat.1012546)
Supplement: S5 Data — (ZIP) [file ppat.1012546.s009.zip › Figure S1-4/FigS2/I/2.xlsx]

## Sheet: Sheet1
标曲/pg	OD1	OD2	OD3	Average			Mock	PRV	PRV-ΔUL4
0	0.0286	0.0289	0.0287	0.0287333		OD1	0.1387	0.2061	0.2046
31.25	0.1468	0.1469	0.1471	0.146933		OD2	0.1389	0.2062	0.2045
62.5	0.2156	0.2155	0.2154	0.2155		OD3	0.1388	0.2059	0.2048
125	0.3326	0.3328	0.3329	0.332767		Average	0.1388	0.206067	0.204633
250	0.5123	0.5124	0.5129	0.512533		IL-1β pg	35	595.556	583.611
500	0.7856	0.7849	0.7855	0.785333
1000	1.2361	1.2364	1.2362	1.23623
2000	2.5123	2.5126	2.5128	2.51257
0	0.0287333
31.25	0.146933
62.5	0.2155
125	0.332767
250	0.512533
500	0.785333
1000	1.23623
2000	2.51257
