# Supplementary material for: Pseudorabies Virus UL4 protein promotes the ASC-dependent inflammasome activation and pyroptosis to exacerbate inflammation
Source: PLoS Pathog. 2024 Sep 24;20(9):e1012546. doi: 10.1371/journal.ppat.1012546 (PMC11421794; doi:10.1371/journal.ppat.1012546)
Supplement: S5 Data — (ZIP) [file ppat.1012546.s009.zip › Figure S1-4/FigS2/I/3.xlsx]

## Sheet: Sheet1
标曲/pg	OD1	OD2	OD3	Average			Mock	PRV	PRV-UL4repair
0	0.0306	0.0305	0.0304	0.0305		OD1	0.1718	.0.2285	0.2276
31.25	0.1568	0.1563	0.1564	0.1565		OD2	0.1715	0.2285	0.2279
62.5	0.2319	0.2318	0.2322	0.231967		OD3	0.1716	0.2287	0.2274
125	0.3574	0.3576	0.3575	0.3575		Average	0.171633	0.2286	0.227633
250	0.5452	0.5453	0.5451	0.5452		IL-1β pg	43.9394	561.818	553.03
500	0.8246	0.8248	0.8249	0.824767
1000	1.2936	1.2941	1.2943	1.294
2000	2.4156	2.4159	2.4161	2.41587
0	0.0305
31.25	0.1565
62.5	0.231967
125	0.3575
250	0.5452
500	0.824767
1000	1.294
2000	2.41587
