# Supplementary material for: Pseudorabies Virus UL4 protein promotes the ASC-dependent inflammasome activation and pyroptosis to exacerbate inflammation
Source: PLoS Pathog. 2024 Sep 24;20(9):e1012546. doi: 10.1371/journal.ppat.1012546 (PMC11421794; doi:10.1371/journal.ppat.1012546)
Supplement: S5 Data — (ZIP) [file ppat.1012546.s009.zip › Figure S1-4/FigS2/J/1.xlsx]

## Sheet: Sheet1
标曲/pg	OD1	OD2	OD3	Average			Mock	PRV	PRV-UL4repair	稀释10倍
0	0.0412	0.0411	0.0413	0.0412		OD1	0.1684	0.2054	0.1997
31.25	0.1532	0.1533	0.1536	0.153367		OD2	0.1685	0.2053	0.1996
62.5	0.2341	0.2341	0.2343	0.234167		OD3	0.1686	0.2052	0.1995
125	0.3541	0.3539	0.3538	0.353933		Average	0.1685	0.2053	0.1996
250	0.5441	0.5444	0.5443	0.544267		IL-18 pg	34.5455	369.091	317.273
500	0.8036	0.8034	0.8036	0.803533
1000	1.283	1.284	1.287	1.28467
2000	2.415	2.416	2.419	2.41667
0	0.0412
31.25	0.153367
62.5	0.234167
125	0.353933
250	0.544267
500	0.803533
1000	1.28467
2000	2.41667
