# Supplementary material for: Pseudorabies Virus UL4 protein promotes the ASC-dependent inflammasome activation and pyroptosis to exacerbate inflammation
Source: PLoS Pathog. 2024 Sep 24;20(9):e1012546. doi: 10.1371/journal.ppat.1012546 (PMC11421794; doi:10.1371/journal.ppat.1012546)
Supplement: S5 Data — (ZIP) [file ppat.1012546.s009.zip › Figure S1-4/FigS2/J/3.xlsx]

## Sheet: Sheet1
标曲/pg	OD1	OD2	OD3	Average			Mock	PRV	PRV-UL4repair	稀释10倍
0	0.0226	0.0228	0.226	0.0904667		OD1	0.1726	0.2054	0.2064
31.25	0.1477	0.1478	0.1476	0.1477		OD2	0.1728	0.2055	0.2063
62.5	0.2329	0.2331	0.2333	0.2331		OD3	0.1723	0.2051	0.2061
125	0.3542	0.3541	0.3546	0.3543		Average	0.172567	0.205333	0.206267
250	0.5351	0.5353	0.5355	0.5353		IL-18 pg	40.5556	313.611	321.389
500	0.8274	0.8279	0.8281	0.8278
1000	1.2876	1.2883	1.2882	1.28803
2000	2.491	2.492	2.493	2.492
0	0.0904667
31.25	0.1477
62.5	0.2331
125	0.3543
250	0.5353
500	0.8278
1000	1.28803
2000	2.492
