# Supplementary material for: Pseudorabies Virus UL4 protein promotes the ASC-dependent inflammasome activation and pyroptosis to exacerbate inflammation
Source: PLoS Pathog. 2024 Sep 24;20(9):e1012546. doi: 10.1371/journal.ppat.1012546 (PMC11421794; doi:10.1371/journal.ppat.1012546)
Supplement: S5 Data — (ZIP) [file ppat.1012546.s009.zip › Figure S1-4/FigS2/K/1.xlsx]

## Sheet: Sheet1
标曲/pg	OD1	OD2	OD3	Average
0	0.0423	0.0421	0.0422	0.0422
31.25	0.1516	0.1518	0.1519	0.151767			Mock	PRV	PRV-UL4repair
62.5	0.2335	0.2336	0.2337	0.2336		OD1	0.1641	0.2287	0.225
125	0.3618	0.3619	0.3618	0.361833		OD2	0.1639	0.2292	0.2249
250	0.5506	0.5508	0.551	0.5508		OD3	0.1642	0.2288	0.2253
500	0.8231	0.8236	0.8234	0.823367		Average	0.164067	0.2289	0.225067
1000	1.2862	1.287	1.2861	1.28643		IL-1β pg	3.47222	57.5	54.3056
2000	2.513	2.516	2.518	2.51567		IL-1β pg	34.7222	575	543.056
0	0.0422
31.25	0.151767
62.5	0.2336
125	0.361833
250	0.5508
500	0.823367
1000	1.28643
2000	2.51567
