# Supplementary material for: Pseudorabies Virus UL4 protein promotes the ASC-dependent inflammasome activation and pyroptosis to exacerbate inflammation
Source: PLoS Pathog. 2024 Sep 24;20(9):e1012546. doi: 10.1371/journal.ppat.1012546 (PMC11421794; doi:10.1371/journal.ppat.1012546)
Supplement: S5 Data — (ZIP) [file ppat.1012546.s009.zip › Figure S1-4/FigS2/K/2.xlsx]

## Sheet: Sheet1
标曲/pg	OD1	OD2	OD3	Average			Mock	PRV	PRV-UL4repair
0	0.0286	0.0289	0.0287	0.0287333		OD1	0.1402	0.1981	0.2034
31.25	0.1468	0.1469	0.1471	0.146933		OD2	0.1405	0.1982	0.2039
62.5	0.2156	0.2155	0.2154	0.2155		OD3	0.1396	0.1982	0.2038
125	0.3326	0.3328	0.3329	0.332767		Average	0.1401	0.198167	0.2037
250	0.5123	0.5124	0.5129	0.512533		IL-1β pg	45.8333	529.722	575.833
500	0.7856	0.7849	0.7855	0.785333
1000	1.2361	1.2364	1.2362	1.23623
2000	2.5123	2.5126	2.5128	2.51257
0	0.0287333
31.25	0.146933
62.5	0.2155
125	0.332767
250	0.512533
500	0.785333
1000	1.23623
2000	2.51257
