# Supplementary material for: Pseudorabies Virus UL4 protein promotes the ASC-dependent inflammasome activation and pyroptosis to exacerbate inflammation
Source: PLoS Pathog. 2024 Sep 24;20(9):e1012546. doi: 10.1371/journal.ppat.1012546 (PMC11421794; doi:10.1371/journal.ppat.1012546)
Supplement: S5 Data — (ZIP) [file ppat.1012546.s009.zip › Figure S1-4/FigS2/L/1.xlsx]

## Sheet: Sheet1
标曲/pg	OD1	OD2	OD3	Average			Mock	PRV	PRV-UL4repair	稀释10倍
0	0.0412	0.0411	0.0413	0.0412		OD1	0.1674	0.2041	0.2053
31.25	0.1532	0.1533	0.1536	0.153367		OD2	0.1675	0.2043	0.2056
62.5	0.2341	0.2341	0.2343	0.234167		OD3	0.1677	0.204	0.2058
125	0.3541	0.3539	0.3538	0.353933		Average	0.167533	0.204133	0.205567
250	0.5441	0.5444	0.5443	0.544267		IL-18 pg	25.7576	358.485	371.515
500	0.8036	0.8034	0.8036	0.803533
1000	1.283	1.284	1.287	1.28467
2000	2.415	2.416	2.419	2.41667
0	0.0412
31.25	0.153367
62.5	0.234167
125	0.353933
250	0.544267
500	0.803533
1000	1.28467
2000	2.41667
