# Supplementary material for: Pseudorabies Virus UL4 protein promotes the ASC-dependent inflammasome activation and pyroptosis to exacerbate inflammation
Source: PLoS Pathog. 2024 Sep 24;20(9):e1012546. doi: 10.1371/journal.ppat.1012546 (PMC11421794; doi:10.1371/journal.ppat.1012546)
Supplement: S5 Data — (ZIP) [file ppat.1012546.s009.zip › Figure S1-4/FigS2/L/2.xlsx]

## Sheet: Sheet1
标曲/Pg	OD1	OD2	OD3	Average			Mock	PRV	PRV-UL4repair	稀释10倍
0	0.0213	0.0215	0.0219	0.0215667		OD1	0.1552	0.1911	0.1923
31.25	0.1456	0.1458	0.1457	0.1457		OD2	0.1558	0.1912	0.1924
62.5	0.2414	0.2417	0.2419	0.241667		OD3	0.1551	0.1911	0.1925
125	0.3586	0.3585	0.3587	0.3586		Average	0.155367	0.191133	0.1924
250	0.5366	0.5365	0.5363	0.536467		IL-18 pg	48.0556	346.111	356.667
500	0.8277	0.8276	0.8271	0.827467
1000	1.2639	1.2636	1.2638	1.26377
2000	2.546	2.5461	2.5463	2.54613
0	0.0215667
31.25	0.1457
62.5	0.241667
125	0.3586
250	0.536467
500	0.827467
1000	1.26377
2000	2.54613
