# Supplementary material for: Pseudorabies Virus UL4 protein promotes the ASC-dependent inflammasome activation and pyroptosis to exacerbate inflammation
Source: PLoS Pathog. 2024 Sep 24;20(9):e1012546. doi: 10.1371/journal.ppat.1012546 (PMC11421794; doi:10.1371/journal.ppat.1012546)
Supplement: S5 Data — (ZIP) [file ppat.1012546.s009.zip › Figure S1-4/FigS3/C/DNA copies -2.xlsx]

## Sheet: Sheet1
		PRV扩增图		标曲
	Log10	CT值	CT值	CT值	平均值	Y
	9	32.47	32.48	32.46	32.47	3
	8	30.63	30.64	30.62	30.63	4
	7	26.47	26.46	26.45	26.46	5
	6	21.54	21.53	21.54	21.5367	6
	5	18.51	18.52	18.55	18.5267	7
	4	15.26	15.27	15.28	15.27	8
	3	12.46	12.48	12.5	12.48	9
	hpi	CT值 1	CT值2	CT值3	平均值	copies
PRV-WT	12	23.14	23.11	23.12	23.1233	5.82041	661312	7.27677*10^5		0.661312
PRV-ΔUL4	12	23.05	23.09	23.01	23.05	5.84103	693482	6.662986*10^5		0.693482
PRV-UL4mut	12	23.21	23.18	23.17	23.1867	5.80259	634732			0.634732
PRV-UL4repair	12	23.01	22.96	23.02	22.9967	5.85604	717857			0.717857
PRV-WT	24	19.76	19.79	19.69	19.7467	6.77026	5.892e+06			5.892
PRV-ΔUL4	24	21.06	21.05	21.01	21.04	6.40645	2.54946e+06			2.54946
PRV-UL4mut	24	21.11	21.13	21.11	21.1167	6.38488	2.42595e+06			2.42595
PRV-UL4repair	24	19.84	19.82	19.78	19.8133	6.75151	5.64299e+06			5.64299
