# Supplementary material for: Pseudorabies Virus UL4 protein promotes the ASC-dependent inflammasome activation and pyroptosis to exacerbate inflammation
Source: PLoS Pathog. 2024 Sep 24;20(9):e1012546. doi: 10.1371/journal.ppat.1012546 (PMC11421794; doi:10.1371/journal.ppat.1012546)
Supplement: S5 Data — (ZIP) [file ppat.1012546.s009.zip › Figure S1-4/FigS3/C/DNA copies -3.xlsx]

## Sheet: Sheet1
							PRV扩增图		标曲
						Log10	CT值	CT值	CT值	平均值	Y Log10
							32.58	32.57	32.56	32.57	3
							30.67	30.71	30.73	30.7033	4
							26.47	26.49	26.52	26.4933	5
							21.52	21.53	21.52	21.5233	6
							18.62	18.69	18.63	18.6467	7
							15.43	15.46	15.47	15.4533	8
							12.57	12.58	12.58	12.5767	9
						hpi	CT值 1	CT值2	CT值3	平均值	copies
					PRV-WT	12	23.13	23.14	23.16	23.1433	5.83727	687489	6.874482*10^5		0.687489	*10^6
					PRV-ΔUL4	12	23.21	23.25	23.24	23.2333	5.81188	648450	7.303202*10^5		0.64845	*10^6
					PRV-UL4mut	12	23.15	23.18	23.12	23.15	5.83538	684518			0.684518	*10^6
					PRV-UL4repair	12	23.31	23.28	23.24	23.2767	5.79965	630452			0.630452	*10^6
					PRV-WT	24	19.89	19.92	19.86	19.89	6.75503	5.68894e+06			5.68894	*10^6
					PRV-ΔUL4	24	20.65	20.68	20.63	20.6533	6.53969	3.46493e+06			3.46493	*10^6
					PRV-UL4mut	24	20.51	20.57	20.56	20.5467	6.56979	3.71352e+06			3.71352	*10^6
					PRV-UL4repair	24	19.8	19.84	19.79	19.81	6.7776	5.99238e+06			5.99238	*10^6
