# Supplementary material for: Pseudorabies Virus UL4 protein promotes the ASC-dependent inflammasome activation and pyroptosis to exacerbate inflammation
Source: PLoS Pathog. 2024 Sep 24;20(9):e1012546. doi: 10.1371/journal.ppat.1012546 (PMC11421794; doi:10.1371/journal.ppat.1012546)
Supplement: S5 Data — (ZIP) [file ppat.1012546.s009.zip › Figure S1-4/FigS3/C/DNA copies.xlsx]

## Sheet: Sheet2
	PRV拷贝数图		标曲
Log10	CT值	CT值	CT值	平均值	Y					hpi	CT值 1	CT值2	CT值3	平均值	copies
3	32.59	32.58	32.55	32.5733	3				PRV-WT	12	23.19	23.21	23.22	23.2067	5.81872	658749	6.47314*10^5		0.647314	*10^6
4	30.69	30.68	30.71	30.6933	4				PRV-ΔUL4	12	23.18	23.16	23.15	23.1633	5.83094	677548	6.54364*10^5		0.654364	*10^6
5	26.48	26.45	26.42	26.45	5				PRV-UL4mut	12	23.23	23.25	23.23	23.2367	5.81026	646041	6.460409*10^5		0.646041	*10^6
6	21.56	21.58	21.57	21.57	6				PRV-UL4repair	12	23.24	23.24	23.26	23.2467	5.80744	641860	6.418596*10^5		0.64186	*10^6
7	18.67	18.69	18.72	18.6933	7				PRV-WT	24	20.04	20.06	20.01	20.0367	6.71266	5.16012e+06	5.160122*10^6		5.16012	*10^6
8	15.41	15.39	15.38	15.3933	8				PRV-ΔUL4	24	20.54	20.56	20.57	20.5567	6.56602	3.68146e+06	3.681459*10^6		3.68146	*10^6
9	12.54	12.56	12.57	12.5567	9				PRV-UL4mut	24	20.58	20.51	20.57	20.5533	6.56696	3.68944e+06	3.689436*10^6		3.68944	*10^6
									PRV-UL4repair	24	20.09	20.01	20.03	20.0433	6.71078	5.13783e+06	5.137833*10^6		5.13783	*10^6
