# Supplementary material for: Pseudorabies Virus UL4 protein promotes the ASC-dependent inflammasome activation and pyroptosis to exacerbate inflammation
Source: PLoS Pathog. 2024 Sep 24;20(9):e1012546. doi: 10.1371/journal.ppat.1012546 (PMC11421794; doi:10.1371/journal.ppat.1012546)
Supplement: S5 Data — (ZIP) [file ppat.1012546.s009.zip › Figure S1-4/FigS3/D/DNA copies -2.xlsx]

## Sheet: Sheet1
		PRV扩增图		标曲
	Log10	CT值	CT值	CT值	平均值	Y
	9	32.51	32.52	32.53	32.52	3
	8	30.64	30.65	30.66	30.65	4
	7	26.47	26.46	26.48	26.47	5
	6	21.53	21.55	21.54	21.54	6
	5	18.63	18.62	18.64	18.63	7
	4	15.37	15.38	15.43	15.3933	8
	3	12.66	12.64	12.62	12.64	9
	hpi	CT值 1	CT值2	CT值3	平均值	copies
PRV-WT	12	23.17	23.19	23.21	23.19	5.81791	657523	0.657523	*10^6
PRV-ΔUL4	12	23.21	23.22	23.23	23.22	5.80942	644790	0.64479	*10^6
PRV-UL4mut	12	23.34	23.29	23.24	23.29	5.7896	616029	0.616029	*10^6
PRV-UL4repair	12	23.38	23.36	23.31	23.35	5.77261	592400	0.5924	*10^6
PRV-WT	24	19.87	19.86	19.87	19.8667	6.75875	5.73782e+06	5.73782	*10^6
PRV-ΔUL4	24	20.52	20.5	20.49	20.5033	6.57851	3.78884e+06	3.78884	*10^6
PRV-UL4mut	24	20.46	20.41	20.43	20.4333	6.59832	3.96573e+06	3.96573	*10^6
PRV-UL4repair	24	19.89	19.78	19.74	19.8033	6.77668	5.97966e+06	5.97966	*10^6
