# Supplementary material for: Pseudorabies Virus UL4 protein promotes the ASC-dependent inflammasome activation and pyroptosis to exacerbate inflammation
Source: PLoS Pathog. 2024 Sep 24;20(9):e1012546. doi: 10.1371/journal.ppat.1012546 (PMC11421794; doi:10.1371/journal.ppat.1012546)
Supplement: S5 Data — (ZIP) [file ppat.1012546.s009.zip › Figure S1-4/FigS3/D/DNA copies -3.xlsx]

## Sheet: Sheet1
							PRV扩增图		标曲
						Log10	CT值	CT值	CT值	平均值	Y Log10
							32.48	32.45	32.46	32.4633	3
							30.58	30.56	30.53	30.5567	4
							26.47	26.49	26.52	26.4933	5
							21.38	21.36	21.34	21.36	6
							18.48	18.46	18.43	18.4567	7
							15.35	15.36	15.32	15.3433	8
							12.47	12.41	12.42	12.4333	9
						hpi	CT值 1	CT值2	CT值3	平均值	copies
					PRV-WT	12	23.22	23.18	23.23	23.21	5.78503	609575	0.609575	*10^6
					PRV-ΔUL4	12	23.15	23.16	23.18	23.1633	5.79815	628282	0.628282	*10^6
					PRV-UL4mut	12	23.06	23.09	23.11	23.0867	5.81972	660269	0.660269	*10^6
					PRV-UL4repair	12	23.15	23.14	23.14	23.1433	5.80378	636474	0.636474	*10^6
					PRV-WT	24	19.68	19.66	19.67	19.67	6.78083	6.03711e+06	6.03711	*10^6
					PRV-ΔUL4	24	20.36	20.35	20.31	20.34	6.59236	3.91163e+06	3.91163	*10^6
					PRV-UL4mut	24	20.41	20.42	20.43	20.42	6.56985	3.7141e+06	3.7141	*10^6
					PRV-UL4repair	24	19.72	19.73	19.72	19.7233	6.76583	5.83212e+06	5.83212	*10^6
