# Supplementary material for: Pseudorabies Virus UL4 protein promotes the ASC-dependent inflammasome activation and pyroptosis to exacerbate inflammation
Source: PLoS Pathog. 2024 Sep 24;20(9):e1012546. doi: 10.1371/journal.ppat.1012546 (PMC11421794; doi:10.1371/journal.ppat.1012546)
Supplement: S5 Data — (ZIP) [file ppat.1012546.s009.zip › Figure S1-4/FigS3/D/DNA copies.xlsx]

## Sheet: Sheet2
	PRV拷贝数图		标曲
Log10	CT值	CT值	CT值	平均值	Y					hpi	CT值 1	CT值2	CT值3	平均值	copies
3	32.61	32.62	32.64	32.6233	3				PRV-WT	12	23.39	23.41	23.42	23.4067	5.78553	610279	0.610279	*10^6
4	30.72	30.73	30.75	30.7333	4				PRV-ΔUL4	12	23.35	23.34	23.33	23.34	5.79512	623904	0.623904	*10^6
5	26.56	26.51	26.54	26.5367	5				PRV-UL4mut	12	23.38	23.39	23.36	23.3767	5.78477	609210	0.60921	*10^6
6	21.64	21.67	21.66	21.6567	6				PRV-UL4repair	12	23.31	23.32	23.32	23.3167	5.80171	633439	0.633439	*10^6
7	18.77	18.74	18.74	18.75	7				PRV-WT	24	19.92	19.87	19.88	19.89	6.76905	5.87561e+06	5.87561	*10^6
8	15.48	15.49	15.5	15.49	8				PRV-ΔUL4	24	20.98	20.95	21.07	21	6.4557	2.85562e+06	2.85562	*10^6
9	12.79	12.78	12.77	12.78	9				PRV-UL4mut	24	21.05	21.03	21	21.0267	6.44817	2.80654e+06	2.80654	*10^6
									PRV-UL4repair	24	19.89	19.93	19.94	19.92	6.76058	5.76214e+06	5.76214	*10^6
