# Supplementary material for: Pseudorabies Virus UL4 protein promotes the ASC-dependent inflammasome activation and pyroptosis to exacerbate inflammation
Source: PLoS Pathog. 2024 Sep 24;20(9):e1012546. doi: 10.1371/journal.ppat.1012546 (PMC11421794; doi:10.1371/journal.ppat.1012546)
Supplement: S5 Data — (ZIP) [file ppat.1012546.s009.zip › Figure S1-4/FigS4/A/Percent survival of mice.xlsx]

## Sheet: Sheet1
	MOCK	PRV-WT	PRV-UL4mut
96			1
96	0		1
96	0		1
96	0		0
96	0		0
96	0		0
96	0
96	0
96	0
96	0
96	0
24		1
24		1
24		1
30		1
30		1
48		1
48		1
48		1
60		1	1
60		1	1
60			1
60			1
