# Supplementary material for: Pseudorabies Virus UL4 protein promotes the ASC-dependent inflammasome activation and pyroptosis to exacerbate inflammation
Source: PLoS Pathog. 2024 Sep 24;20(9):e1012546. doi: 10.1371/journal.ppat.1012546 (PMC11421794; doi:10.1371/journal.ppat.1012546)
Supplement: S5 Data — (ZIP) [file ppat.1012546.s009.zip › Figure S1-4/FigS4/C/2.xlsx]

## Sheet: Sheet1
标曲/pg	OD1	OD2	OD3	Average
0	0.0216	0.0218	0.0218	0.0217333
31.25	0.1894	0.1896	0.1899	0.189633			Mock	PRV-WT	PRV-UL4mut
62.5	0.2874	0.2876	0.2874	0.287467		OD1	0.1887	0.2362	0.2208
125	0.3966	0.3962	0.3963	0.396367		OD2	0.1886	0.2363	0.2201
250	0.5989	0.5987	0.5974	0.598333		OD3	0.1882	0.2361	0.2205
500	0.8784	0.8786	0.8782	0.8784		Average	0.1885	0.2362	0.220467
1000	1.3867	1.3866	1.3862	1.3865		IL-1β pg	3.66667	43.4167	30.3056
2000	2.6584	2.6586	2.6581	2.65837			36.6667	434.167	303.056
0	0.0217333																																	179	188
31.25	0.189633
62.5	0.287467
125	0.396367
250	0.598333
500	0.8784
1000	1.3865
2000	2.65837
