# Supplementary material for: Pseudorabies Virus UL4 protein promotes the ASC-dependent inflammasome activation and pyroptosis to exacerbate inflammation
Source: PLoS Pathog. 2024 Sep 24;20(9):e1012546. doi: 10.1371/journal.ppat.1012546 (PMC11421794; doi:10.1371/journal.ppat.1012546)
Supplement: S5 Data — (ZIP) [file ppat.1012546.s009.zip › Figure S1-4/FigS4/C/5.xlsx]

## Sheet: Sheet1
标曲/pg	OD1	OD2	OD3	Average
0	0.0216	0.0218	0.0218	0.0217333
31.25	0.1894	0.1896	0.1899	0.189633			Mock	PRV-WT	PRV-UL4mut
62.5	0.2874	0.2876	0.2874	0.287467		OD1	0.1895	0.2454	0.221
125	0.3966	0.3962	0.3963	0.396367		OD2	0.1892	0.2453	0.2211
250	0.5989	0.5987	0.5974	0.598333		OD3	0.1894	0.2459	0.2209
500	0.8784	0.8786	0.8782	0.8784		Average	0.189367	0.245533	0.221
1000	1.3867	1.3866	1.3862	1.3865		IL-1β pg	4.38889	51.1944	30.75
2000	2.6584	2.6586	2.6581	2.65837			43.8889	511.944	307.5
0	0.0217333																																	179	188
31.25	0.189633
62.5	0.287467
125	0.396367
250	0.598333
500	0.8784
1000	1.3865
2000	2.65837
