# Supplementary material for: Pseudorabies Virus UL4 protein promotes the ASC-dependent inflammasome activation and pyroptosis to exacerbate inflammation
Source: PLoS Pathog. 2024 Sep 24;20(9):e1012546. doi: 10.1371/journal.ppat.1012546 (PMC11421794; doi:10.1371/journal.ppat.1012546)
Supplement: S5 Data — (ZIP) [file ppat.1012546.s009.zip › Figure S1-4/FigS4/D/1.xlsx]

## Sheet: Sheet1
标曲/pg	OD1	OD2	OD3	Average
0	0.0223	0.0224	0.0225	0.0224
31.25	0.1867	0.1869	0.1868	0.1868			Mock	PRV-WT	PRV-UL4mut
62.5	0.2854	0.2853	0.2859	0.285533		OD1	0.1859	0.2328	0.2089
125	0.3941	0.3946	0.3942	0.3943		OD2	0.1857	0.2328	0.2084
250	0.5946	0.5948	0.5944	0.5946		OD3	0.1856	0.2327	0.2082
500	0.8759	0.8753	0.8751	0.875433		Average	0.185733	0.232767	0.2085
1000	1.3862	1.3866	1.3865	1.38643		IL-18 pg	1.36111	40.5556	20.3333
2000	2.6541	2.6549	2.6548	2.6546			13.6111	405.556	203.333
0	0.0224																																	179	188
31.25	0.1868
62.5	0.285533
125	0.3943
250	0.5946
500	0.875433
1000	1.38643
2000	2.6546
