# Supplementary material for: Pseudorabies Virus UL4 protein promotes the ASC-dependent inflammasome activation and pyroptosis to exacerbate inflammation
Source: PLoS Pathog. 2024 Sep 24;20(9):e1012546. doi: 10.1371/journal.ppat.1012546 (PMC11421794; doi:10.1371/journal.ppat.1012546)
Supplement: S5 Data — (ZIP) [file ppat.1012546.s009.zip › Figure S1-4/FigS4/D/2.xlsx]

## Sheet: Sheet1
标曲/pg	OD1	OD2	OD3	Average
0	0.0232	0.0234	0.0231	0.0232333
31.25	0.1835	0.1833	0.1834	0.1834			Mock	PRV-WT	PRV-UL4mut
62.5	0.2946	0.2945	0.2947	0.2946		OD1	0.1866	0.2281	0.2097
125	0.3987	0.3986	0.3989	0.398733		OD2	0.1866	0.2283	0.2096
250	0.5963	0.5962	0.5964	0.5963		OD3	0.1864	0.2285	0.2094
500	0.8775	0.8776	0.8779	0.877667		Average	0.186533	0.2283	0.209567
1000	1.3736	1.3738	1.3739	1.37377		IL-18 pg	2.19444	37	21.3889
2000	2.6716	2.6718	2.6718	2.67173			21.9444	370	213.889
0	0.0232333
31.25	0.1834
62.5	0.2946
125	0.398733
250	0.5963
500	0.877667
1000	1.37377
2000	2.67173
