# Supplementary material for: Pseudorabies Virus UL4 protein promotes the ASC-dependent inflammasome activation and pyroptosis to exacerbate inflammation
Source: PLoS Pathog. 2024 Sep 24;20(9):e1012546. doi: 10.1371/journal.ppat.1012546 (PMC11421794; doi:10.1371/journal.ppat.1012546)
Supplement: S5 Data — (ZIP) [file ppat.1012546.s009.zip › Figure S1-4/FigS4/D/3.xlsx]

## Sheet: Sheet1
标曲/pg	OD1	OD2	OD3	Average
0	0.0203	0.0204	0.0201	0.0202667
31.25	0.1462	0.1463	0.1467	0.1464			0.1713	PRV-WT	PRV-UL4mut
62.5	0.2784	0.2786	0.2783	0.278433		OD1	0.1715	0.2162	0.1938
125	0.3718	0.3719	0.3718	0.371833		OD2	0.1714	0.2163	0.1932
250	0.6028	0.6029	0.6066	0.6041		OD3	0.1713	0.2164	0.1934
500	0.8846	0.8842	0.8844	0.8844		Average	0.1714	0.2163	0.193467
1000	1.6948	1.6943	1.6942	1.69443		IL-18 pg	2	34.0714	17.7619
2000	2.859	2.857	2.856	2.85733			20	340.714	177.619
0	0.0202667
31.25	0.1464
62.5	0.278433
125	0.371833
250	0.6041
500	0.8844
1000	1.69443
2000	2.85733
