# Supplementary material for: Pseudorabies Virus UL4 protein promotes the ASC-dependent inflammasome activation and pyroptosis to exacerbate inflammation
Source: PLoS Pathog. 2024 Sep 24;20(9):e1012546. doi: 10.1371/journal.ppat.1012546 (PMC11421794; doi:10.1371/journal.ppat.1012546)
Supplement: S5 Data — (ZIP) [file ppat.1012546.s009.zip › Figure S1-4/FigS4/D/4.xlsx]

## Sheet: Sheet1
标曲/pg	OD1	OD2	OD3	Average
0	0.0203	0.0204	0.0201	0.0202667
31.25	0.1462	0.1463	0.1467	0.1464			Mock	PRV-WT	PRV-UL4mut
62.5	0.2784	0.2786	0.2783	0.278433		OD1	0.1716	0.2203	0.1901
125	0.3718	0.3719	0.3718	0.371833		OD2	0.1715	0.2201	0.1903
250	0.6028	0.6029	0.6066	0.6041		OD3	0.1715	0.2205	0.1906
500	0.8846	0.8842	0.8844	0.8844		Average	0.171533	0.2203	0.190333
1000	1.6948	1.6943	1.6942	1.69443		IL-18 pg	2.09524	36.9286	15.5238
2000	2.859	2.857	2.856	2.85733			20.9524	369.286	155.238
0	0.0202667
31.25	0.1464
62.5	0.278433
125	0.371833
250	0.6041
500	0.8844
1000	1.69443
2000	2.85733
