# Supplementary material for: Pseudorabies Virus UL4 protein promotes the ASC-dependent inflammasome activation and pyroptosis to exacerbate inflammation
Source: PLoS Pathog. 2024 Sep 24;20(9):e1012546. doi: 10.1371/journal.ppat.1012546 (PMC11421794; doi:10.1371/journal.ppat.1012546)
Supplement: S5 Data — (ZIP) [file ppat.1012546.s009.zip › Figure S1-4/FigS4/D/5.xlsx]

## Sheet: Sheet1
标曲/pg	OD1	OD2	OD3	Average
0	0.0203	0.0204	0.0201	0.0202667
31.25	0.1462	0.1463	0.1467	0.1464			Mock	PRV-WT	PRV-UL4mut
62.5	0.2784	0.2786	0.2783	0.278433		OD1	0.1719	0.2132	0.1926
125	0.3718	0.3719	0.3718	0.371833		OD2	0.1715	0.2136	0.1924
250	0.6028	0.6029	0.6066	0.6041		OD3	0.1716	0.2135	0.1925
500	0.8846	0.8842	0.8844	0.8844		Average	0.171667	0.213433	0.1925
1000	1.6948	1.6943	1.6942	1.69443		IL-18 pg	2.19048	32.0238	17.0714
2000	2.859	2.857	2.856	2.85733			21.9048	320.238	170.714
0	0.0202667
31.25	0.1464
62.5	0.278433
125	0.371833
250	0.6041
500	0.8844
1000	1.69443
2000	2.85733
