# Supplementary material for: Pseudorabies Virus UL4 protein promotes the ASC-dependent inflammasome activation and pyroptosis to exacerbate inflammation
Source: PLoS Pathog. 2024 Sep 24;20(9):e1012546. doi: 10.1371/journal.ppat.1012546 (PMC11421794; doi:10.1371/journal.ppat.1012546)
Supplement: S5 Data — (ZIP) [file ppat.1012546.s009.zip › Figure S1-4/FigS4/D/6.xlsx]

## Sheet: Sheet1
标曲/pg	OD1	OD2	OD3	Average
0	0.0203	0.0204	0.0201	0.0202667
31.25	0.1462	0.1463	0.1467	0.1464			Mock	PRV-WT	PRV-UL4mut
62.5	0.2784	0.2786	0.2783	0.278433		OD1	0.1715	0.2155	0.1936
125	0.3718	0.3719	0.3718	0.371833		OD2	0.1716	0.2159	0.1932
250	0.6028	0.6029	0.6066	0.6041		OD3	0.1716	0.2152	0.1934
500	0.8846	0.8842	0.8844	0.8844		Average	0.171567	0.215533	0.1934
1000	1.6948	1.6943	1.6942	1.69443		IL-18 pg	2.11905	33.5238	17.7143
2000	2.859	2.857	2.856	2.85733			21.1905	335.238	177.143
0	0.0202667
31.25	0.1464
62.5	0.278433
125	0.371833
250	0.6041
500	0.8844
1000	1.69443
2000	2.85733
