# Supplementary material for: Pseudorabies Virus UL4 protein promotes the ASC-dependent inflammasome activation and pyroptosis to exacerbate inflammation
Source: PLoS Pathog. 2024 Sep 24;20(9):e1012546. doi: 10.1371/journal.ppat.1012546 (PMC11421794; doi:10.1371/journal.ppat.1012546)
Supplement: S5 Data — (ZIP) [file ppat.1012546.s009.zip › Figure S1-4/FigS4/E/1.xlsx]

## Sheet: Sheet1
标曲/pg	OD1	OD2	OD3	Average
0	0.0218	0.0219	0.0221	0.0219333			Mock	Mock	PRV-WT	PRV-WT	PRV-UL4mut	PRV-UL4mut
31.25	0.1864	0.1869	0.1868	0.1867			Lung	Brain	Lung	Brain	Lung	Brain
62.5	0.2784	0.2783	0.2782	0.2783		OD1	0.1825	0.1831	0.2633	0.2322	0.2338	0.2091
125	0.3941	0.3942	0.3946	0.3943		OD2	0.1826	0.183	0.2657	0.2324	0.2336	0.2092
250	0.6051	0.6052	0.6053	0.6052		OD3	0.1827	0.1832	0.2655	0.2321	0.2337	0.2093
500	0.8941	0.8946	0.8962	0.894967		Average	0.1826	0.1831	0.2658	0.232233	0.2337	0.2092
1000	1.4515	1.4518	1.4523	1.45187		IL-1β pg	4.07692	4.46154	68.0769	42.2564	43.3846	24.5385
2000	2.7815	2.7816	2.7814	2.7815			40.7692	44.6154	680.769	422.564	433.846	245.385
0	0.0219333
31.25	0.1867
62.5	0.2783
125	0.3943
250	0.6052
500	0.894967
1000	1.45187
2000	2.7815
