# Supplementary material for: Pseudorabies Virus UL4 protein promotes the ASC-dependent inflammasome activation and pyroptosis to exacerbate inflammation
Source: PLoS Pathog. 2024 Sep 24;20(9):e1012546. doi: 10.1371/journal.ppat.1012546 (PMC11421794; doi:10.1371/journal.ppat.1012546)
Supplement: S5 Data — (ZIP) [file ppat.1012546.s009.zip › Figure S1-4/FigS4/E/2.xlsx]

## Sheet: Sheet1
标曲/pg	OD1	OD2	OD3	Average
0	0.0218	0.0219	0.0221	0.0219333			Mock	Mock	PRV-WT	PRV-WT	PRV-UL4mut	PRV-UL4mut
31.25	0.1864	0.1869	0.1868	0.1867			Lung	Brain	Lung	Brain	Lung	Brain
62.5	0.2784	0.2783	0.2782	0.2783		OD1	0.1818	0.1812	0.2696	0.2482	0.2452	0.2036
125	0.3941	0.3942	0.3946	0.3943		OD2	0.1816	0.1811	0.2695	0.2483	0.2453	0.2035
250	0.6051	0.6052	0.6053	0.6052		OD3	0.1814	0.1809	0.2697	0.2485	0.2451	0.2032
500	0.8941	0.8946	0.8962	0.894967		Average	0.1816	0.181067	0.2696	0.248333	0.2452	0.203433
1000	1.4515	1.4518	1.4523	1.45187		IL-1β pg	3.30769	2.89744	71	54.641	52.2308	20.1026
2000	2.7815	2.7816	2.7814	2.7815			33.0769	28.9744	710	546.41	522.308	201.026
0	0.0219333
31.25	0.1867
62.5	0.2783
125	0.3943
250	0.6052
500	0.894967
1000	1.45187
2000	2.7815
