# Supplementary material for: Pseudorabies Virus UL4 protein promotes the ASC-dependent inflammasome activation and pyroptosis to exacerbate inflammation
Source: PLoS Pathog. 2024 Sep 24;20(9):e1012546. doi: 10.1371/journal.ppat.1012546 (PMC11421794; doi:10.1371/journal.ppat.1012546)
Supplement: S5 Data — (ZIP) [file ppat.1012546.s009.zip › Figure S1-4/FigS4/E/3.xlsx]

## Sheet: Sheet1
标曲/pg	OD1	OD2	OD3	Average
0	0.0218	0.0219	0.0221	0.0219333			Mock	Mock	PRV-WT	PRV-WT	PRV-UL4mut	PRV-UL4mut
31.25	0.1864	0.1869	0.1868	0.1867			Lung	Brain	Lung	Brain	Lung	Brain
62.5	0.2784	0.2783	0.2782	0.2783		OD1	0.1838	0.1844	0.2768	0.2536	0.2441	0.2069
125	0.3941	0.3942	0.3946	0.3943		OD2	0.1836	0.1845	0.2769	0.2534	0.2442	0.2068
250	0.6051	0.6052	0.6053	0.6052		OD3	0.1834	0.1842	0.2726	0.2532	0.244	0.2064
500	0.8941	0.8946	0.8962	0.894967		Average	0.1836	0.184367	0.275433	0.2534	0.2441	0.2067
1000	1.4515	1.4518	1.4523	1.45187		IL-1β pg	4.84615	5.4359	75.4872	58.5385	51.3846	22.6154
2000	2.7815	2.7816	2.7814	2.7815			48.4615	54.359	754.872	585.385	513.846	226.154
0	0.0219333
31.25	0.1867
62.5	0.2783
125	0.3943
250	0.6052
500	0.894967
1000	1.45187
2000	2.7815
