# Supplementary material for: Pseudorabies Virus UL4 protein promotes the ASC-dependent inflammasome activation and pyroptosis to exacerbate inflammation
Source: PLoS Pathog. 2024 Sep 24;20(9):e1012546. doi: 10.1371/journal.ppat.1012546 (PMC11421794; doi:10.1371/journal.ppat.1012546)
Supplement: S5 Data — (ZIP) [file ppat.1012546.s009.zip › Figure S1-4/FigS4/E/5.xlsx]

## Sheet: Sheet1
标曲/pg	OD1	OD2	OD3	Average
0	0.0218	0.0219	0.0221	0.0219333			Mock	Mock	PRV-WT	PRV-WT	PRV-UL4mut	PRV-UL4mut
31.25	0.1864	0.1869	0.1868	0.1867			Lung	Brain	Lung	Brain	Lung	Brain
62.5	0.2784	0.2783	0.2782	0.2783		OD1	0.1797	0.1805	0.278	0.2417	0.2399	0.2081
125	0.3941	0.3942	0.3946	0.3943		OD2	0.1798	0.1802	0.2779	0.2415	0.2398	0.2075
250	0.6051	0.6052	0.6053	0.6052		OD3	0.1795	0.1803	0.2781	0.2413	0.2401	0.2076
500	0.8941	0.8946	0.8962	0.894967		Average	0.179667	0.180333	0.278	0.2415	0.239933	0.207733
1000	1.4515	1.4518	1.4523	1.45187		IL-1β pg	1.82051	2.33333	77.4615	49.3846	48.1795	23.4103
2000	2.7815	2.7816	2.7814	2.7815			18.2051	23.3333	774.615	493.846	481.795	234.103
0	0.0219333
31.25	0.1867
62.5	0.2783
125	0.3943
250	0.6052
500	0.894967
1000	1.45187
2000	2.7815
