# Supplementary material for: Pseudorabies Virus UL4 protein promotes the ASC-dependent inflammasome activation and pyroptosis to exacerbate inflammation
Source: PLoS Pathog. 2024 Sep 24;20(9):e1012546. doi: 10.1371/journal.ppat.1012546 (PMC11421794; doi:10.1371/journal.ppat.1012546)
Supplement: S5 Data — (ZIP) [file ppat.1012546.s009.zip › Figure S1-4/FigS4/E/6.xlsx]

## Sheet: Sheet1
标曲/pg	OD1	OD2	OD3	Average
0	0.0218	0.0219	0.0221	0.0219333			Mock	Mock	PRV-WT	PRV-WT	PRV-UL4mut	PRV-UL4mut
31.25	0.1864	0.1869	0.1868	0.1867			Lung	Brain	Lung	Brain	Lung	Brain
62.5	0.2784	0.2783	0.2782	0.2783		OD1	0.1815	0.1827	0.2772	0.2555	0.2348	0.2109
125	0.3941	0.3942	0.3946	0.3943		OD2	0.1814	0.1826	0.2773	0.2553	0.2346	0.2106
250	0.6051	0.6052	0.6053	0.6052		OD3	0.1813	0.1829	0.2774	0.2552	0.2349	0.2108
500	0.8941	0.8946	0.8962	0.894967		Average	0.1814	0.182733	0.2773	0.255333	0.234767	0.210767
1000	1.4515	1.4518	1.4523	1.45187		IL-1β pg	3.15385	4.17949	76.9231	60.0256	44.2051	25.7436
2000	2.7815	2.7816	2.7814	2.7815			31.5385	41.7949	769.231	600.256	442.051	257.436
0	0.0219333
31.25	0.1867
62.5	0.2783
125	0.3943
250	0.6052
500	0.894967
1000	1.45187
2000	2.7815
