# Supplementary material for: Pseudorabies Virus UL4 protein promotes the ASC-dependent inflammasome activation and pyroptosis to exacerbate inflammation
Source: PLoS Pathog. 2024 Sep 24;20(9):e1012546. doi: 10.1371/journal.ppat.1012546 (PMC11421794; doi:10.1371/journal.ppat.1012546)
Supplement: S5 Data — (ZIP) [file ppat.1012546.s009.zip › Figure S1-4/FigS4/E/7.xlsx]

## Sheet: Sheet1
标曲/pg	OD1	OD2	OD3	Average
0	0.0218	0.0219	0.0221	0.0219333			Mock	Mock	PRV-WT	PRV-WT	PRV-UL4mut	PRV-UL4mut
31.25	0.1864	0.1869	0.1868	0.1867			Lung	Brain	Lung	Brain	Lung	Brain
62.5	0.2784	0.2783	0.2782	0.2783		OD1	0.1835	0.1808	0.2806	0.2495	0.2399	0.2
125	0.3941	0.3942	0.3946	0.3943		OD2	0.1836	0.1802	0.2804	0.2493	0.2396	0.212
250	0.6051	0.6052	0.6053	0.6052		OD3	0.1832	0.1806	0.2803	0.2495	0.2408	0.2118
500	0.8941	0.8946	0.8962	0.894967		Average	0.183433	0.180533	0.280433	0.249433	0.2401	0.2116
1000	1.4515	1.4518	1.4523	1.45187		IL-1β pg	4.71795	2.48718	79.3333	55.4872	48.3077	26.3846
2000	2.7815	2.7816	2.7814	2.7815			47.1795	24.8718	793.333	554.872	483.077	263.846
0	0.0219333
31.25	0.1867
62.5	0.2783
125	0.3943
250	0.6052
500	0.894967
1000	1.45187
2000	2.7815
