# Supplementary material for: Pseudorabies Virus UL4 protein promotes the ASC-dependent inflammasome activation and pyroptosis to exacerbate inflammation
Source: PLoS Pathog. 2024 Sep 24;20(9):e1012546. doi: 10.1371/journal.ppat.1012546 (PMC11421794; doi:10.1371/journal.ppat.1012546)
Supplement: S5 Data — (ZIP) [file ppat.1012546.s009.zip › Figure S1-4/FigS4/F/1.xlsx]

## Sheet: Sheet1
标曲/pg	OD1	OD2	OD3	Average
0	0.02516	0.02512	0.02518	0.0251533			Mock	Mock	PRV-WT	PRV-WT	PRV-UL4mut	PRV-UL4mut
31.25	0.2269	0.2274	0.2271	0.227133			Lung	Brain	Lung	Brain	Lung	Brain
62.5	0.3065	0.3064	0.3061	0.306333		OD1	0.2103	0.2081	0.2825	0.2493	0.2521	0.2293
125	0.4215	0.4216	0.4216	0.421567		OD2	0.2102	0.2079	0.2826	0.2491	0.2522	0.2294
250	0.6125	0.6128	0.6129	0.612733		OD3	0.2101	0.2076	0.2827	0.2495	0.2523	0.2295
500	0.8915	0.8916	0.8917	0.8916		Average	0.2102	0.207867	0.2826	0.2493	0.2522	0.2294
1000	1.4015	1.4016	1.4018	1.40163		IL-18 pg	6.08333	4.13889	66.4167	38.6667	41.0833	22.0833
2000	2.6915	2.6918	2.6914	2.69157			60.8333	41.3889	664.167	386.667	410.833	220.833
0	0.0251533
31.25	0.227133
62.5	0.306333
125	0.421567
250	0.612733
500	0.8916
1000	1.40163
2000	2.69157
