# Supplementary material for: Pseudorabies Virus UL4 protein promotes the ASC-dependent inflammasome activation and pyroptosis to exacerbate inflammation
Source: PLoS Pathog. 2024 Sep 24;20(9):e1012546. doi: 10.1371/journal.ppat.1012546 (PMC11421794; doi:10.1371/journal.ppat.1012546)
Supplement: S5 Data — (ZIP) [file ppat.1012546.s009.zip › Figure S1-4/FigS4/F/2.xlsx]

## Sheet: Sheet1
标曲/pg	OD1	OD2	OD3	Average
0	0.02516	0.02512	0.02518	0.0251533			Mock	Mock	PRV-WT	PRV-WT	PRV-UL4mut	PRV-UL4mut
31.25	0.2269	0.2274	0.2271	0.227133			Lung	Brain	Lung	Brain	Lung	Brain
62.5	0.3065	0.3064	0.3061	0.306333		OD1	0.2091	0.2053	0.2665	0.2451	0.2465	0.221
125	0.4215	0.4216	0.4216	0.421567		OD2	0.2088	0.2054	0.2667	0.2452	0.2468	0.2222
250	0.6125	0.6128	0.6129	0.612733		OD3	0.2086	0.2051	0.2664	0.2446	0.2467	0.2218
500	0.8915	0.8916	0.8917	0.8916		Average	0.208833	0.205267	0.266533	0.244967	0.246667	0.221667
1000	1.4015	1.4016	1.4018	1.40163		IL-18 pg	4.94444	1.97222	53.0278	35.0556	36.4722	15.6389
2000	2.6915	2.6918	2.6914	2.69157			49.4444	19.7222	530.278	350.556	364.722	156.389
0	0.0251533
31.25	0.227133
62.5	0.306333
125	0.421567
250	0.612733
500	0.8916
1000	1.40163
2000	2.69157
