# Supplementary material for: Pseudorabies Virus UL4 protein promotes the ASC-dependent inflammasome activation and pyroptosis to exacerbate inflammation
Source: PLoS Pathog. 2024 Sep 24;20(9):e1012546. doi: 10.1371/journal.ppat.1012546 (PMC11421794; doi:10.1371/journal.ppat.1012546)
Supplement: S5 Data — (ZIP) [file ppat.1012546.s009.zip › Figure S1-4/FigS4/F/5.xlsx]

## Sheet: Sheet1
标曲/pg	OD1	OD2	OD3	Average
0	0.02516	0.02512	0.02518	0.0251533			Mock	Mock	PRV-WT	PRV-WT	PRV-UL4mut	PRV-UL4mut
31.25	0.2269	0.2274	0.2271	0.227133			Lung	Brain	Lung	Brain	Lung	Brain
62.5	0.3065	0.3064	0.3061	0.306333		OD1	0.2083	0.2067	0.2693	0.2516	0.2538	0.2263
125	0.4215	0.4216	0.4216	0.421567		OD2	0.2081	0.2064	0.2694	0.2518	0.2541	0.2261
250	0.6125	0.6128	0.6129	0.612733		OD3	0.2082	0.2065	0.2692	0.2514	0.2539	0.2259
500	0.8915	0.8916	0.8917	0.8916		Average	0.2082	0.206533	0.2693	0.2516	0.253933	0.2261
1000	1.4015	1.4016	1.4018	1.40163		IL-18 pg	4.41667	3.02778	55.3333	40.5833	42.5278	19.3333
2000	2.6915	2.6918	2.6914	2.69157			44.1667	30.2778	553.333	405.833	425.278	193.333
0	0.0251533
31.25	0.227133
62.5	0.306333
125	0.421567
250	0.612733
500	0.8916
1000	1.40163
2000	2.69157
