# Supplementary material for: Pseudorabies Virus UL4 protein promotes the ASC-dependent inflammasome activation and pyroptosis to exacerbate inflammation
Source: PLoS Pathog. 2024 Sep 24;20(9):e1012546. doi: 10.1371/journal.ppat.1012546 (PMC11421794; doi:10.1371/journal.ppat.1012546)
Supplement: S5 Data — (ZIP) [file ppat.1012546.s009.zip › Figure S1-4/FigS4/H/CFU1-3.xlsx]

## Sheet: Sheet1
prv-WT
4.19499
3.73775		DAY1
3.64345
3.52284
3.58354
4.05434
3.45225
5.68124
5.716
5.62325
5.57978		DAY2
5.38021
5.94448
5.85329
PRV-UL4mut
4.35539
3.48671		DAY1
3.74562
3.86136
3.81954
4.25527
3.43136
3.25527
4.50515
4.6163		DAY2
4.73239
4.80163
5.27107
5.17609
4.9067
