# Supplementary material for: Pseudorabies Virus UL4 protein promotes the ASC-dependent inflammasome activation and pyroptosis to exacerbate inflammation
Source: PLoS Pathog. 2024 Sep 24;20(9):e1012546. doi: 10.1371/journal.ppat.1012546 (PMC11421794; doi:10.1371/journal.ppat.1012546)
Supplement: S5 Data — (ZIP) [file ppat.1012546.s009.zip › Figure S1-4/FigS4/I/CFU1-3.xlsx]

## Sheet: Sheet1
PRV-WT
2.34242
2.5682	DAY1
2.51851
2.74036
2.86332
2.94939
2.41497
4.80618
4.64345
4.54407
4.70757	DAY2
4.91381
5.32222
5.23045
PRV-ul4MUT
2.88818
2.6561	DAY1
2.5832
2.63347
2.82151
2.30103
2.44248
4.35539
4.25527	DAY2
3.38614
3.81511
3.77085
3.89209
3.66904
